# Supplementary material for: Carbon footprint distributions of lithium-ion batteries and their materials
Source: Nat Commun. 2024 Nov 27;15:10301. doi: 10.1038/s41467-024-54634-y (PMC11603021; doi:10.1038/s41467-024-54634-y)
Supplement: Supplementary file 4 — Source data [file 41467_2024_54634_MOESM4_ESM.xlsx]

## Sheet: Figure 1
	Panels a, d, g											Panels b, e, h				Panels c, f, i
Lithium Carbonate	Country short	Li Carbonate Equivalent [kilotonnes]	Electricity emissions (kg_CO2e/kg_Li Carbonate)	On-site transportation emissions (kg_CO2e/kg_Li Carbonate)	Reagents emissions (kg_CO2e/kg_Li Carbonate)	Off-site transportation emissions (kg_CO2e/kg_Li Carbonate)	Refining emissions (kg_CO2e/kg_Li Carbonate)	Total emissions (kg_CO2e/kg_Li Carbonate)	moe_total_emissions_lower_bound (kg_CO2e/kg_Li Carbonate)	moe_total_emissions_upper_bound (kg_CO2e/kg_Li Carbonate)		Literature (kg_CO2e/kg_Li Carbonate)	Database (kg_CO2e/kg_Li Carbonate)	Report (kg_CO2e/kg_Li Carbonate)		Country	Deposit type	Coverage	Country & deposit type & coverage share
	CL	53.7383	1.40814	0	1.49914	0.167238	0	3.07452	0.510088	0.510088		3.4	2.8			AU	Spodumene	yes	45.4207
	CL	135.791	2.78554	0	1.50138	0.167238	0	4.45416	0.878396	0.878396		7.7	20.2			AU	Spodumene	no	0
	AR	16.8678	1.16997	0	3.23354	0.205224	0	4.60873	1.241	1.241		31.6	9.5289			CL	Brine	yes	26.5096
	CN	30.8307	9.06403	0	2.80342	0.235307	0	12.1028	1.64823	1.64823		2.28226	1.0676			CL	Brine	no	2.52985
	AR	13.853	2.4273	0	10.9095	0.205793	0	13.5426	5.65883	5.65883		2.66908	2.1598			CN	Brine	yes	8.0676
	CN	7.96123	11.7799	0	2.90604	0.107166	0	14.7931	2.00643	2.00643		3.31574				CN	Brine	no	0.139169
	AU	200.106	0.430915	0.0769861	0.0732023	0.153958	15.6135	16.3485	1.19082	1.19082		3.05831				CN	Spodumene	yes	1.14132
	AU	76.8486	0.330479	0.379548	0.187945	0.222228	15.6135	16.7337	1.17706	1.17706		3.96507				CN	Spodumene	no	4.79934
	ZW	12.4638	0.622315	0.262382	0	0.878701	15.6135	17.3769	1.24189	1.24189		5.27706				AR	Brine	yes	4.29695
	AU	50.1204	0.493273	0.447786	0.25486	0.725107	15.6135	17.5345	1.25265	1.25265		3.1				AR	Brine	no	0.31958
	CN	6.94507	1.93164	0	15.408	0.339728	0	17.6794	7.89266	7.89266		20.4				US	Brine	yes	0.830962
	AU	14.199	2.57702	0.614957	0	0.407752	15.6135	19.2132	1.69071	1.69071		2.02				US	Brine	no	2.89205
	CN	8.15981	2.02748	1.2873	0.115351	0.235522	15.6135	19.2791	1.3801	1.3801		2.27				Other	Other	yes	0
	AU	37.4655	2.22745	1.00491	0.598446	0.197457	15.6135	19.6417	1.65918	1.65918		2.62				Other	Other	no	3.05287
	US	5.94092	4.9223	0	15.2279	1.03609	0	21.1863	7.84836	7.84836		15.69
	CN	11.9418	9.1774	0	12.0303	0.338703	0	21.5464	6.22012	6.22012		0.329
Nickel Sulfate	Country short	Ni Sulfate Equivalent [kilotonnes]	Electricity emissions (kg_CO2e/kg_Ni Sulfate)	On-site transportation emissions (kg_CO2e/kg_Ni Sulfate)	Reagents emissions (kg_CO2e/kg_Ni Sulfate)	Off-site transportation emissions (kg_CO2e/kg_Ni Sulfate)	Refining emissions (kg_CO2e/kg_Ni Sulfate)	Total emissions (kg_CO2e/kg_Ni Sulfate)	moe_total_emissions_lower_bound (kg_CO2e/kg_Ni Sulfate)	moe_total_emissions_upper_bound (kg_CO2e/kg_Ni Sulfate)		Literature (kg_CO2e/kg_Ni Sulfate)	Database (kg_CO2e/kg_Ni Sulfate)	Report (kg_CO2e/kg_Ni Sulfate)		Country	Deposit type	Coverage	Country & deposit type & coverage share
	AU	49.8469	0.699754	0.192141	0.344527	0.20653	2.633	4.07595	0.13534	5.60726		6.18218	10.3016	6.79393		ID	Ni laterite	imputed	34.655
	CA	80.2579	0.423261	0.0447099	0.0721815	0.662267	3.48285	4.68527	0.91948	4.6917		5.14415	3.4697	7.97876		ID	Ni laterite	no	0
	CA	42.0851	0.303905	0.0473516	0.11777	0.205822	4.02057	4.69542	1.44748	4.14426		7.02058	15.2099	10.9872		RU	Ni sulphide	yes	12.3494
	ZW	8.21333	1.78866	0.0229853	0.0961108	0.149506	3.11548	5.17275	0.916328	5.42328		11.3324	14.1371	12.6294		RU	Ni sulphide	no	2.22727
	RU	491.441	0.866147	0.181824	0.118957	0.236165	4.13683	5.53992	1.67539	4.13966		3.64301	8.10412	37.1296		CA	Ni sulphide	yes	6.19264
	US	1.6796	0.580655	0.0404624	0.0606967	0.0134676	5.18357	5.87885	2.625	2.99579		9.65557	2.83934			CA	Ni sulphide	no	2.42086
	US	42.3903	1.021	0.0424758	0.220808	0.263756	4.51538	6.06342	2.03031	3.73747		10.2944	4.78284			AU	Ni laterite	imputed	0
	AU	33.0667	0.319024	0.0519355	0.0441002	0.0343847	5.95707	6.40651	3.40055	2.22434		10.2944	4.00528			AU	Ni laterite	no	2.94557
	AU	11.7108	0.677759	0.0717428	0.0912385	0.168164	5.47955	6.48845	3.00959	2.78842						AU	Ni sulphide	yes	5.01543
	AU	2.56055	0.9866	0.229793	0.265229	0.0130984	5.07744	6.57216	2.69573	3.27876						AU	Ni sulphide	no	0
	FI	27.4971	0.595846	0.154377	0.238992	0.657077	4.95683	6.60312	2.43859	3.26285						CN	Ni sulphide	yes	0.34184
	AU	64.8405	0.00758576	0.573687	0.190973	1.09377	4.81688	6.6829	2.28586	3.39002						CN	Ni sulphide	no	6.9465
	AU	4.86696	2.00866	0.502702	0.150427	0	4.11148	6.77327	1.95476	4.46972						PH	Ni laterite	imputed	7.14759
	BR	35.8556	0.351494	0.641161	0.869095	0.23315	4.79207	6.88697	2.48267	3.63645						PH	Ni laterite	no	0
	CA	24.8984	0.689978	0.202039	0.222091	1.33571	4.47303	6.92284	1.97886	3.77073						NC	Ni laterite	imputed	4.11528
	ZW	8.50969	2.92893	0.0538347	0.301385	0.0519992	4.0982	7.43436	2.18139	4.72291						NC	Ni laterite	no	0
	CA	99.1928	2.9336	0.580068	0.337255	0.541354	4.18658	8.57887	1.76079	4.12555						BR	Ni laterite	imputed	0
	ZA	0.704791	3.29954	0.0233837	0.0407697	0.0160913	5.4032	8.78298	3.52351	3.45504						BR	Ni laterite	no	2.03045
	ZA	1.1954	3.05021	0.00802714	0.0222341	0.00493591	6.3759	9.46131	4.45011	2.43622						BR	Ni sulphide	yes	0.507612
	CN	13.6034	3.31111	0.587047	0.482374	1.49541	4.0414	9.91734	1.92687	4.582						BR	Ni sulphide	no	0
	AU	69.8618	3.86984	0.99854	0.575426	0.671869	4.82145	10.9371	3.12585	4.22087						ZA	Ni sulphide	yes	1.78182
	ZW	12.5523	6.16775	0.162281	0.118694	0.166267	4.4175	11.0325	3.25151	5.15443						ZA	Ni sulphide	no	0.67894
	ZA	0.910838	4.69378	0.01636	0.063444	0.015886	6.39274	11.1822	4.83892	2.79137						Other	Other	yes	0
	ZA	4.20739	3.4751	0.0249884	0.07544	0.0648863	8.10492	11.7453	6.26536	0.793442						Other	Other	no	10.6438
	ZA	1.6018	7.50454	0.0368145	0.289181	0.0372586	4.0982	11.966	3.18064	5.72215
	ZA	1.32226	4.83686	0.669836	1.09741	0.00670711	5.61831	12.2291	4.17543	3.67672
	NC	163.766	0	0	0	0	12.3515	12.3515	2.45415	2.45415
	PH	284.436	0	0	0	0	12.3515	12.3515	2.45415	2.45415
	ID	1181.33	0	0	0	0	12.3515	12.3515	2.45415	2.45415
	ZA	7.16128	8.83241	0.0350794	0.145288	0.0290779	5.18559	14.2274	4.59753	4.96426
	ZA	5.99903	8.25558	0.0601599	0.149788	0.00886191	7.31935	15.7937	6.57731	2.67653
	ZA	2.30975	13.4599	0.377259	0.271343	0.0139371	3.55726	17.6797	4.02179	7.64518
	ZA	1.80878	11.6852	0.107557	0.157299	0.02459	6.39274	18.3673	6.43318	4.38563
	ZA	1.46337	12.2285	0.0829639	0.230462	0.0452425	6.39274	18.9799	6.60046	4.55291
	ZA	38.8782	16.2163	0.404971	0.618774	0.126921	4.89312	22.2601	5.97442	6.92611
	ZA	2.47929	18.6983	0.0236929	0.849367	0.483607	5.10711	25.1621	6.80227	7.32597
	ZA	0.200389	27.0793	1.94848	0.435884	0.0348597	5.24943	34.7479	8.79679	9.03585
	ZA	0.664309	29.9351	0	0.677876	0.00281334	4.13324	34.749	8.38383	10.8553
	ID	197.753	0	0	0	0	37.1398	37.1398	0.010223	0.010223
Cobalt Sulfate	Country short	Co Sulfate Equivalent [kilotonnes, anhydrous]	Electricity emissions (kg_CO2e/kg_Co Sulfate)	On-site transportation emissions (kg_CO2e/kg_Co Sulfate)	Reagents emissions (kg_CO2e/kg_Co Sulfate)	Off-site transportation emissions (kg_CO2e/kg_Co Sulfate)	Refining emissions (kg_CO2e/kg_Co Sulfate)	Total emissions (kg_CO2e/kg_Co Sulfate)	moe_total_emissions_lower_bound (kg_CO2e/kg_Co Sulfate)	moe_total_emissions_upper_bound (kg_CO2e/kg_Co Sulfate)		Literature (kg_CO2e/kg_Co Sulfate)	Database (kg_CO2e/kg_Co Sulfate)	Report (kg_CO2e/kg_Co Sulfate)		Country	Deposit type	Coverage	Country & deposit type & coverage share
	DRC	29.1454	0.485754	0.0404865	4.8308	0.691905	7.28261	13.3316	1.49645	6.39787		9.46	28.89	7.25		DRC	SSH	yes	40.1541
	ZM	13.2524	1.72159	0.346058	1.35823	0.0503868	11.3671	14.8433	4.90712	1.63959			9.7			DRC	SSH	no	29.9267
	DRC	67.0659	0.9072	1.05417	6.63538	0.715471	10.2746	19.5868	6.39264	5.31013			6.9			ID	Ni laterite	imputed	0
	DRC	7.24021	0.193216	2.40828	13.2268	1.98909	7.28261	25.1	3.67573	8.57715						ID	Ni laterite	no	5.39084
	DRC	53.3529	0.55598	0.884936	12.2893	0	12.184	25.9142	10.3623	5.46096						RU	Ni sulphide	yes	0
	DRC	38.6615	0.291841	0.356439	21.3256	0.42922	12.184	34.5872	14.3877	9.48624						RU	Ni sulphide	no	4.79784
	DRC	0.434682	2.48229	10.1027	46.3438	0	7.28261	66.2114	9.86393	14.7654						AU	Ni laterite	imputed	0
																AU	Ni laterite	no	2.60972
																AU	Ni sulphide	yes	0
																AU	Ni sulphide	no	0.570876
																CA	Ni sulphide	yes	0
																CA	Ni sulphide	no	2.10243
																CU	Ni laterite	imputed	0
																CU	Ni laterite	no	2.04852
																PH	Ni laterite	imputed	0
																PH	Ni laterite	no	2.04852
																Other	Other	yes	0
																Other	Other	no	10.3504

## Sheet: Figure 2
Panel a										Panel b			Panel c
Probability density functions (coloured lines) can be created using 04a_Create_Raincloud.ipynb		Region	5th percentile [kg_CO2/kWh]	50th percentile [kg_CO2/kWh]	95th percentile [kg_CO2/kWh]		Production geography	CF [kg_CO2/kWh)		Data provided in panel			Data provided in panel
		all	58.5224	74.3939	114.524		China	88.0863
		CN	62.1375	77.1764	117.994		Europe	57.0885
		US	57.7924	70.8796	110.448		US	69.9813
		EU	54.9243	69.0993	111.093		China	67.4569
		KRJP	61.6896	75.1158	115.479		China	84.1534
							US	64.4631
							China	130.14
							China	69.5765
							China	77.5136
							Europe	55.6758
							China	73.3064
							Europe	65.9596
							China	81.8637
							Europe	67.8954
							China	74.9487
							China	80.6709
							China	78.7038
							China	72.8226
							China	73.6804
							China	60.1652
							China	73.7392
							US	78.9736
							China	71.6643
							Europe	82.5152
							China	69.3191
							Europe	57.4922
							US	70.6463
							China	66.0272
							China	75.4449
							China	82.2141
							China	60.5176
							Europe	58.0895
							Europe	67.503
							China	60.6293
							China	70.2838
							Europe	135.91
							China	71.8957
							Europe	62.2142
							Europe	56.2162
							Europe	68.807
							China	71.761
							China	59.9991
							China	67.1
							China	80.4809
							China	80.5543
							China	81.1455
							US	111.772
							Europe	58.3242
							China	74.7581
							US	64.6598
							US	59.6455
							China	78.5223
							China	83.4427
							Europe	77.6693
							China	68.8109
							Europe	82.9321
							Europe	70.6338
							Europe	78.241
							Europe	82.5771
							Europe	60.1748
							US	71.445
							China	73.2715
							US	69.4476
							China	68.085
							China	75.2564
							China	70.8955
							Europe	72.2341
							China	79.1687
							Europe	58.5117
							China	84.9222
							Europe	73.3652
							China	68.2451
							Europe	70.9838
							China	77.0233
							China	69.6387
							Europe	75.6245
							China	83.7042
							China	77.6836
							China	75.8461
							Europe	117.561
							Europe	112.149
							China	82.818
							Europe	76.4367
							China	85.006
							China	69.6692
							US	65.3813
							China	81.3243
							Europe	72.6418
							China	52.9998
							Europe	61.1742
							China	82.8179
							China	82.1057
							Europe	75.4789
							China	126.983
							Europe	59.5247
							Europe	86.3366
							China	63.6412
							China	79.8228
							Europe	58.3081
							China	83.8399
							China	73.9126
							KR/JP	121.223
							China	75.626
							China	81.4536
							China	70.3127
							China	71.9911
							China	83.2099
							China	80.3739
							Europe	79.4932
							China	76.7422
							US	73.46
							China	76.8102
							Europe	105.14
							China	78.6972
							China	66.4167
							China	82.8694
							China	72.9148
							Europe	71.8212
							US	68.2879
							Europe	89.6596
							Europe	73.6892
							China	75.5623
							Europe	67.2383
							US	78.5523
							China	70.5501
							China	89.3976
							China	76.2525
							Europe	118.338
							Europe	68.5979
							China	70.7108
							KR/JP	70.3972
							Europe	66.4857
							China	90.0215
							US	73.5108
							China	69.5328
							Europe	75.2282
							China	70.762
							China	92.5698
							China	82.5063
							Europe	64.246
							China	79.5062
							Europe	75.8702
							Europe	114.827
							China	75.9139
							US	78.3114
							China	79.9797
							China	71.8754
							China	73.3752
							China	79.7406
							US	72.0655
							China	69.3129
							China	87.7937
							China	85.3422
							China	61.3004
							Europe	64.6643
							China	80.5531
							China	75.8997
							China	83.2272
							China	80.3211
							China	80.1472
							China	78.5857
							Europe	78.7679
							China	72.6995
							Europe	92.9353
							China	128.356
							China	76.3885
							China	73.9103
							China	83.7834
							China	88.1798
							China	62.7636
							US	68.846
							China	66.8046
							China	68.7217
							China	82.6236
							US	56.9139
							China	112.57
							China	66.1806
							Europe	66.7191
							Europe	44.0408
							China	81.4923
							Europe	75.0883
							US	74.2722
							Europe	61.0196
							US	74.391
							Europe	72.3688
							China	62.5736
							China	77.0165
							China	131.958
							China	78.9971
							US	74.9744
							Europe	83.3681
							China	101.772
							US	60.677
							China	80.7321
							China	76.3716
							Europe	72.889
							China	86.5187
							China	79.3615
							China	86.3706
							Europe	65.7182
							US	69.8026
							China	70.7802
							China	80.208
							China	83.0758
							China	64.646
							China	78.9281
							China	85.0754
							Europe	62.6229
							Europe	67.541
							Europe	66.1462
							China	85.6397
							China	73.4186
							China	80.3432
							China	78.9065
							Europe	60.8712
							US	61.8661
							Europe	63.5291
							Europe	73.8565
							US	67.932
							China	93.9296
							US	78.0761
							Europe	73.9478
							China	83.7468
							China	78.0873
							Europe	67.9029
							Europe	118.566
							China	75.5536
							China	60.428
							China	85.8621
							China	75.1315
							China	84.6654
							China	80.5324
							China	78.3496
							China	59.9115
							Europe	67.014
							China	87.2772
							KR/JP	63.9936
							Europe	74.661
							Europe	70.6407
							Europe	65.0189
							China	80.0875
							Europe	62.7356
							China	73.8186
							China	62.1836
							China	81.7827
							Europe	67.3443
							China	80.206
							China	70.5546
							China	73.7729
							Europe	56.5036
							US	66.3797
							China	85.1861
							China	81.3415
							Europe	76.4458
							Europe	68.4241
							Europe	102.756
							China	82.2605
							China	71.7308
							China	138.368
							Europe	74.3086
							Europe	65.6944
							China	92.4666
							China	85.3462
							China	80.9875
							China	73.1412
							Europe	65.2767
							China	78.8756
							Europe	53.8119
							China	67.323
							US	75.0014
							Europe	54.6821
							China	90.7417
							Europe	80.3147
							China	62.7965
							China	85.6181
							Europe	78.4599
							US	113.659
							China	80.9764
							China	66.8841
							China	82.653
							Europe	72.8926
							China	72.9866
							Europe	67.0327
							China	86.5814
							Europe	67.9311
							China	82.6541
							China	60.7472
							Europe	110.903
							China	76.2466
							Europe	72.7715
							China	57.6174
							Europe	67.7178
							China	62.4802
							Europe	70.4854
							China	74.5185
							China	74.9767
							US	69.3993
							Europe	114.96
							China	80.631
							China	64.4194
							China	67.7139
							Europe	55.2356
							Europe	80.3017
							China	86.3845
							China	116.229
							China	128.645
							KR/JP	79.6253
							China	82.2196
							China	81.4322
							China	77.1022
							China	85.5944
							China	87.925
							KR/JP	76.3654
							China	71.5824
							China	78.278
							US	59.363
							Europe	73.3649
							China	73.4837
							Europe	60.3694
							Europe	64.1924
							China	76.8445
							China	87.6399
							China	75.1959
							China	80.0017
							China	64.4124
							China	87.5968
							Europe	75.2953
							Europe	69.1074
							China	77.5128
							China	78.0774
							China	120.21
							China	83.2033
							China	88.2107
							China	85.2349
							China	124.02
							China	87.6209
							China	89.6087
							China	78.5055
							US	110.619
							Europe	60.4128
							China	73.805
							Europe	71.289
							Europe	63.9544
							US	61.3802
							China	81.2266
							Europe	65.4205
							China	71.4592
							China	82.4628
							Europe	65.0615
							China	80.3426
							China	82.073
							China	62.11
							US	65.2224
							China	78.0086
							US	75.6788
							US	75.8883
							US	67.4369
							Europe	77.7114
							US	74.2785
							Europe	61.6113
							China	116.525
							China	81.0852
							China	89.1096
							China	79.9301
							China	87.806
							China	75.1645
							Europe	72.8332
							KR/JP	60.3332
							Europe	68.3701
							China	84.4685
							Europe	59.2886
							Europe	67.3162
							China	74.8595
							Europe	75.3831
							US	73.1592
							Europe	49.8032
							China	126.628
							China	74.1026
							Europe	64.4656
							US	78.7912
							China	60.1858
							US	67.4836
							China	74.9842
							US	82.4028
							US	67.2876
							China	75.4288
							US	70.5128
							US	66.6055
							Europe	71.0897
							US	69.7776
							China	97.5089
							China	53.9256
							US	76.9561
							China	76.2766
							Europe	66.914
							US	72.8627
							China	83.5176
							China	76.9928
							China	87.5081
							China	69.9844
							China	70.1885
							China	68.6022
							US	58.3648
							China	69.4366
							China	76.4668
							US	60.8805
							Europe	56.0319
							China	73.7292
							China	84.1766
							China	84.4113
							China	86.4089
							Europe	82.3683
							Europe	56.9224
							China	84.4278
							China	75.3679
							China	123.19
							Europe	61.2735
							China	85.7193
							China	82.1446
							Europe	51.8064
							China	80.0459
							China	83.8093
							Europe	70.4667
							Europe	57.1689
							Europe	114.532
							China	71.4317
							Europe	68.0753
							China	126.864
							China	72.0799
							China	67.1336
							China	82.211
							China	75.291
							Europe	71.3371
							China	87.7124
							China	65.2977
							China	126.664
							US	55.5101
							US	78.0648
							Europe	76.1318
							Europe	58.3328
							China	70.783
							China	125.024
							China	66.2652
							KR/JP	71.5601
							US	76.1577
							China	86.3698
							China	64.0514
							China	67.3299
							China	62.1546
							China	87.4618
							Europe	72.8578
							China	116.964
							China	82.3363
							China	130.339
							China	85.5737
							China	119.782
							China	66.2553
							Europe	68.9187
							US	78.6056
							China	85.8291
							US	64.8016
							Europe	74.873
							China	78.2201
							US	120.559
							China	65.3427
							Europe	74.8884
							Europe	69.6114
							China	72.6831
							China	65.7523
							Europe	72.4031
							US	76.9008
							Europe	79.9247
							Europe	54.5848
							China	76.7224
							China	80.5636
							China	81.6742
							Europe	74.5962
							China	74.5108
							Europe	66.153
							China	89.4482
							China	81.2847
							Europe	73.0506
							Europe	52.4848
							China	74.9669
							China	98.1796
							Europe	69.1098
							China	76.7626
							China	54.0716
							US	47.7484
							China	92.5809
							US	73.4641
							China	79.4201
							China	60.101
							US	67.6671
							Europe	66.6378
							China	119.872
							China	82.7247
							US	65.5467
							Europe	109.54
							China	82.9593
							US	78.1749
							China	127.916
							China	84.5193
							China	82.0334
							US	67.7985
							Europe	83.3091
							US	66.0444
							Europe	66.1519
							Europe	69.349
							US	70.0291
							China	78.7721
							China	73.1748
							China	70.4056
							US	67.4172
							US	72.1068
							Europe	59.4194
							China	71.7832
							China	80.5812
							China	77.7733
							Europe	118.679
							China	69.7088
							China	81.1464
							China	110.608
							Europe	76.4496
							Europe	67.7332
							China	68.0139
							US	70.1723
							US	65.3141
							US	65.6317
							China	62.5828
							China	84.5887
							Europe	80.9589
							China	71.58
							Europe	65.1177
							US	81.9215
							Europe	72.9351
							China	72.2935
							Europe	59.3623
							China	71.0595
							Europe	70.8205
							Europe	66.8796
							China	118.11
							China	62.4224
							China	71.5413
							US	59.8466
							China	88.8742
							Europe	63.3291
							US	72.9773
							China	72.6654
							China	73.956
							US	66.3341
							China	74.176
							China	80.8565
							Europe	68.0901
							China	79.4063
							China	81.8945
							China	70.5703
							China	86.9565
							China	83.3493
							Europe	89.1832
							US	63.0895
							Europe	64.0592
							Europe	70.8795
							China	122.163
							China	62.3533
							China	83.3004
							Europe	59.2926
							Europe	111.586
							China	77.8567
							China	81.766
							KR/JP	75.5203
							China	64.1606
							China	81.8112
							China	68.3229
							US	76.6724
							China	85.3486
							China	76.712
							Europe	76.0348
							China	77.139
							China	72.3539
							China	82.3479
							China	84.9359
							China	90.1092
							US	71.7109
							Europe	64.1221
							Europe	64.2417
							Europe	63.9397
							US	70.377
							China	80.9877
							China	68.2543
							US	71.5498
							China	126.946
							China	78.7399
							Europe	55.1985
							China	76.3677
							US	104.742
							Europe	70.3929
							US	78.618
							China	80.5778
							US	70.2208
							Europe	67.4814
							China	77.0588
							US	57.5921
							China	67.4821
							Europe	123.048
							US	71.4543
							Europe	75.7391
							Europe	100.34
							China	65.7816
							Europe	53.3528
							China	77.0837
							China	85.9143
							US	52.4852
							US	80.269
							China	117.826
							China	80.0076
							Europe	59.1531
							China	76.809
							China	80.4871
							China	76.9513
							China	79.193
							China	83.2819
							US	71.9814
							Europe	70.7147
							China	78.8733
							China	74.6313
							Europe	64.6957
							China	81.6201
							Europe	75.4293
							US	71.379
							Europe	79.7087
							China	71.3002
							China	77.4377
							US	71.3431
							China	85.1392
							Europe	62.4266
							China	119.466
							China	87.0468
							Europe	70.5495
							Europe	82.5944
							US	74.3851
							China	61.7104
							Europe	72.7479
							China	125.549
							China	134.237
							China	117.748
							Europe	57.9446
							China	75.1356
							KR/JP	71.0482
							China	82.9231
							US	66.2632
							Europe	86.3321
							China	71.1506
							China	116.817
							Europe	71.3985
							China	81.0302
							China	77.7668
							China	63.3713
							China	74.5919
							China	82.3926
							Europe	75.9444
							China	74.5293
							China	82.334
							Europe	78.5332
							China	81.0158
							China	78.8792
							China	75.3332
							China	83.4501
							China	75.3662
							US	86.4845
							China	76.7753
							Europe	62.2103
							China	72.4716
							China	84.1964
							China	84.4311
							China	75.0515
							China	75.5895
							US	63.5018
							Europe	63.1507
							US	71.9649
							China	80.4342
							Europe	64.2513
							Europe	69.8865
							China	79.7952
							China	70.0281
							Europe	75.3292
							Europe	61.6206
							China	81.7455
							Europe	59.2769
							Europe	72.4382
							China	81.9791
							US	64.7907
							China	54.8294
							China	64.9986
							China	71.3336
							China	77.243
							US	69.4528
							China	64.1966
							US	68.9588
							US	118.902
							Europe	71.9494
							China	73.1686
							Europe	59.0207
							China	66.6354
							China	72.7156
							China	77.2034
							China	74.2014
							China	89.132
							China	77.6142
							China	86.5252
							Europe	67.8529
							China	77.8292
							China	74.2849
							China	70.0785
							US	72.0877
							China	77.6654
							China	75.5132
							China	70.1588
							US	60.585
							Europe	77.3671
							Europe	64.3559
							China	82.836
							US	73.9978
							Europe	69.3852
							Europe	70.3486
							China	89.6636
							China	64.9271
							China	82.304
							China	84.1583
							US	77.9362
							China	83.8536
							China	78.8692
							Europe	87.1734
							China	118.871
							China	75.8024
							US	59.3626
							Europe	63.6531
							China	75.5934
							China	71.0961
							China	71.2354
							China	85.3089
							Europe	70.8247
							China	92.998
							China	125.485
							China	78.0746
							China	90.0921
							China	70.2356
							US	66.736
							Europe	70.6802
							China	69.6787
							US	80.2412
							China	79.7091
							China	56.0305
							China	84.9989
							US	63.3506
							China	66.385
							US	75.4365
							Europe	69.9083
							US	107.999
							US	73.815
							Europe	65.8823
							China	79.4941
							China	76.4495
							China	76.9283
							China	105.793
							China	66.9972
							Europe	66.9847
							Europe	73.415
							China	85.6137
							China	73.0328
							Europe	67.8355
							Europe	70.7514
							China	85.1492
							Europe	61.4539
							US	67.7465
							US	65.2113
							China	83.103
							Europe	79.9276
							China	60.1114
							China	79.8133
							China	74.9853
							China	69.5293
							Europe	57.9522
							China	71.1026
							China	77.7753
							Europe	52.9938
							KR/JP	81.2744
							Europe	51.4618
							US	56.4397
							China	87.003
							Europe	67.812
							China	85.5716
							Europe	73.3701
							China	79.3008
							China	135.612
							China	67.8707
							China	71.4246
							Europe	69.6832
							China	79.8371
							China	72.633
							China	68.1791
							Europe	73.437
							China	84.2414
							China	67.6225
							Europe	69.0433
							China	71.7367
							China	66.0785
							China	84.7949
							China	74.0956
							China	87.0423
							China	83.3625
							China	77.4905
							US	73.8919
							Europe	65.9642
							US	66.1016
							China	83.3551
							Europe	59.2242
							Europe	71.7065
							China	77.2365
							Europe	81.8545
							US	79.1736
							China	122.729
							China	79.0997
							Europe	67.5959
							China	79.3081
							China	69.1609
							Europe	70.0069
							China	84.9048
							KR/JP	79.6806
							Europe	73.1901
							China	76.6013
							China	62.3522
							Europe	61.7715
							US	57.952
							China	66.6609
							China	70.0279
							China	72.4115
							China	78.1264
							China	78.653
							China	66.5019
							China	77.4037
							US	69.0989
							Europe	61.0722
							China	92.1837
							China	83.9439
							China	74.9143
							China	67.7644
							Europe	67.1168
							China	83.9783
							China	60.2353
							Europe	69.8043
							Europe	117.462
							China	71.072
							China	79.1231
							China	70.4485
							China	90.8009
							China	106.74
							US	51.1549
							China	74.5211
							US	111.875
							Europe	71.2787
							Europe	60.8692
							Europe	70.7724
							US	70.8206
							Europe	68.7247
							China	67.7329
							Europe	75.0516
							China	69.281
							China	73.3235
							Europe	70.6513
							US	64.9603
							China	79.0396
							China	82.8822
							Europe	79.023
							China	69.4013
							China	62.033
							US	65.3009
							China	75.1637
							US	60.8162
							US	83.3037
							China	60.2811
							China	83.1366
							Europe	78.4559
							KR/JP	58.674
							China	70.8673
							China	63.9261
							US	67.3145
							KR/JP	71.8198
							Europe	73.3383
							Europe	57.5469
							US	53.6185
							US	66.1838
							Europe	72.2235
							China	78.5769
							China	86.317
							Europe	113.721
							China	79.361
							China	75.5835
							Europe	69.3283
							KR/JP	74.3058
							China	69.2349
							Europe	69.5754
							China	78.5208
							China	85.1985
							Europe	78.6259
							China	73.9409
							China	85.9054
							China	71.2302
							China	118.789
							China	84.1859
							China	71.6769
							China	69.9122
							Europe	76.4731
							Europe	68.5008
							China	72.3267
							Europe	102.778
							Europe	48.6697
							China	71.2798
							China	69.171
							China	80.5576
							China	88.1193
							Europe	66.4641
							China	70.503
							China	76.2425
							China	82.1852
							China	63.2198
							China	77.884
							China	91.0753
							China	83.4465
							Europe	72.409
							Europe	74.1672
							China	73.8484
							China	93.786
							China	86.3228
							China	125.603
							China	63.569
							US	100.089
							China	75.9262
							China	79.3221
							China	80.2722
							China	86.195
							China	82.4749
							Europe	80.3054
							Europe	78.6583
							China	87.9695
							China	81.3884
							Europe	57.5872
							China	68.7404
							China	67.1212
							Europe	81.1251
							China	114.604
							China	82.5477
							China	127.358
							China	69.9212
							China	70.2002
							China	68.5229
							China	83.7713
							Europe	50.2692
							Europe	68.4915
							China	66.6266
							Europe	115.1
							China	80.1551
							China	70.4413
							Europe	67.6809
							China	81.1148
							China	113.601
							China	59.1378
							Europe	55.8992
							China	69.5256
							China	84.0618
							Europe	66.1451
							Europe	67.6607
							China	65.5335
							China	77.0857
							US	57.5977
							China	74.3676
							China	67.3347
							Europe	76.5561
							US	71.8481
							China	80.557
							China	118.779
							US	74.4464
							China	72.7375
							US	69.6363
							China	81.8474
							China	71.9614
							China	71.715
							China	81.5413
							Europe	78.1204
							China	63.1188
							China	64.678
							China	71.3899
							China	120.187
							US	79.5753
							US	61.1281
							US	55.0305
							China	60.511
							China	76.09
							KR/JP	73.2252
							KR/JP	69.0608
							China	83.5962
							China	79.8077
							Europe	63.7541
							China	69.0378
							China	85.8999
							China	76.1819
							US	79.5019
							Europe	80.6391
							China	97.142
							China	82.3646
							China	79.0135
							China	83.0507
							China	91.0284
							China	89.1836
							China	128.83
							Europe	85.2491
							China	69.4456
							China	80.8323
							Europe	88.6088
							US	80.5034
							China	77.0899
							China	66.5246
							China	126.099
							China	67.7769
							Europe	69.8334
							China	87.6854
							US	72.9146
							US	62.7207
							China	81.1704
							China	72.1927
							Europe	74.1747
							Europe	79.2046
							China	97.8579
							China	113.849
							China	128.487
							China	69.955
							China	80.6517
							US	64.2349
							China	66.6424
							China	121.064
							China	74.8547
							China	74.5622
							Europe	72.7263
							Europe	77.5784
							Europe	64.9913
							China	63.0778
							China	71.9584
							Europe	76.4337
							Europe	74.6467
							China	73.1548
							China	77.7872
							China	80.7549
							China	67.8715
							China	83.3741
							US	73.1557
							China	75.2855
							China	74.3507
							Europe	64.3584
							Europe	70.0388
							China	80.074
							China	78.1647
							Europe	80.1668
							China	71.7618
							China	72.5847
							Europe	80.6778
							China	80.6173
							China	74.5781
							China	84.0154
							US	69.359
							China	81.2523
							US	71.0373
							China	73.4098
							US	74.0176
							Europe	65.5952
							China	78.3875
							China	67.7134
							China	76.1641
							China	131.54
							China	96.4709
							China	118.021
							China	87.8311
							China	75.721
							US	65.5767
							China	120.267
							Europe	62.1165
							China	75.321
							China	80.4839
							China	72.321
							China	75.3128
							China	74.9267
							Europe	78.3027
							China	74.0176
							US	62.0856
							China	78.6358
							China	118.403
							China	62.8961
							China	77.1738
							China	88.8924
							US	69.6909
							Europe	62.0537
							China	81.9553
							China	73.2219
							China	75.3569
							Europe	114.13
							China	83.2784
							US	63.7438
							China	64.0332
							China	84.4081
							China	79.6035
							Europe	101.246
							China	79.8122
							China	81.348
							US	55.0596
							Europe	65.1964
							US	69.2414
							Europe	57.1967
							US	62.138
							China	79.3464
							China	86.0736
							China	85.1357
							China	77.9876
							China	82.6569
							China	74.8547
							China	65.9566
							Europe	74.6741
							Europe	80.8455
							China	81.2721
							China	62.8957
							US	80.0424
							China	84.8637
							China	84.0547
							Europe	74.6406
							Europe	71.8768
							US	117.462
							US	73.3493
							China	73.7406
							China	124.108
							China	65.7042
							China	69.8461
							China	91.2564
							China	67.4536
							China	82.5829
							China	57.1809
							China	100.629
							US	64.7624
							US	55.3432
							China	75.9101
							China	61.9851
							Europe	56.5247
							China	80.1664
							China	73.7022
							Europe	118.321
							China	74.3884
							China	120.599
							China	84.291
							Europe	72.4149
							China	63.2468
							China	121.517
							China	75.8467
							China	77.9245
							Europe	52.231
							Europe	62.0531
							US	69.5431
							Europe	63.2456
							China	76.7901
							China	80.1093
							US	62.3901
							China	82.9498
							China	72.4827
							China	71.3557
							China	82.6978
							China	66.6505
							Europe	63.6064
							China	65.5448
							US	67.5749
							China	76.1126
							China	74.4288
							China	82.7862
							China	83.5272
							Europe	108.15
							China	83.9767
							China	67.0347
							China	78.9722
							China	75.6976
							China	61.4578
							China	61.528
							US	84.4562
							China	81.3459
							Europe	56.7054
							China	61.6423
							US	71.3542
							China	77.4425
							China	75.2255
							China	80.2808
							Europe	83.6395
							Europe	72.5353
							China	69.6498
							China	81.8152
							Europe	76.0862
							China	73.7261
							Europe	60.0037
							China	77.8308
							Europe	61.8627
							China	77.3299
							China	74.7565
							China	83.4576
							China	82.721
							Europe	62.7556
							Europe	77.1841
							China	63.5712
							Europe	47.4471
							Europe	76.9031
							China	81.5657
							China	74.2389
							China	86.0698
							China	78.4925
							China	79.4125
							China	78.5758
							Europe	70.1901
							China	76.632
							Europe	65.297
							KR/JP	72.7197
							Europe	64.2888
							Europe	124.642
							China	88.0404
							Europe	64.1154
							China	63.5166
							China	67.5111
							China	80.9568
							US	74.4278
							US	68.8421
							China	81.2348
							China	82.1991
							US	58.3463
							China	82.6589
							US	74.1509
							China	113.648
							China	82.9035
							China	80.4624
							Europe	62.196
							US	78.877
							Europe	67.6472
							US	68.5346
							China	75.3334
							US	77.2045
							Europe	77.0927
							US	68.0038
							US	77.6715
							US	79.8259
							KR/JP	72.5959
							China	62.3136
							China	74.7089
							China	79.2534
							KR/JP	75.3807
							Europe	72.6202
							China	84.0666
							KR/JP	75.6134
							China	71.9761
							Europe	70.1317
							China	88.8304
							US	117.539
							China	86.5712
							US	86.2578
							China	64.4222
							Europe	116.463
							China	78.6848
							China	71.5307
							Europe	73.9815
							China	75.6316
							China	110.877
							China	83.5005
							China	73.3676
							KR/JP	117.655
							China	80.0382
							China	70.3597
							Europe	67.1926
							China	70.7121
							China	78.3787
							China	74.1085
							China	92.3119
							China	74.2092
							China	83.884
							Europe	72.8101
							China	76.2047
							Europe	65.657
							Europe	100.981
							China	56.8249
							China	71.8372
							China	89.9638
							China	134.037
							China	82.4366
							Europe	65.7769
							China	117.644
							US	72.8265
							China	60.3086
							Europe	77.251
							Europe	68.1352
							China	79.1666
							China	116.844
							China	80.8335
							Europe	59.5525
							KR/JP	101.774
							US	63.3017
							US	112.998
							China	80.6404
							China	64.1739
							China	72.2142
							Europe	75.4928
							US	70.3755
							China	85.8405
							Europe	70.1273
							China	116.25
							China	61.8132
							Europe	53.6292
							China	69.2017
							Europe	75.7526
							China	65.6541
							Europe	66.1967
							China	83.7452
							Europe	82.8103
							China	82.5218
							China	71.3386
							China	78.6356
							China	88.1826
							China	126.967
							China	80.1713
							Europe	69.0196
							Europe	59.6273
							China	81.4779
							China	73.9775
							China	75.332
							China	86.1946
							Europe	71.245
							China	62.3696
							Europe	68.34
							China	69.8851
							Europe	66.7964
							Europe	60.3245
							KR/JP	84.5786
							China	76.0293
							China	84.8115
							US	79.1669
							China	136.048
							KR/JP	60.8013
							Europe	58.6398
							Europe	74.3086
							Europe	72.4922
							China	65.0968
							Europe	45.9072
							Europe	50.4508
							China	73.0204
							China	75.866
							US	74.196
							Europe	67.573
							China	82.6135
							Europe	61.4778
							Europe	65.2702
							China	62.0474
							China	81.9694
							China	71.0414
							China	122.989
							China	85.3371
							China	94.4357
							US	69.421
							China	62.9634
							Europe	74.7479
							China	79.3924
							China	74.2603
							China	107.723
							China	74.4633
							China	72.1727
							China	69.9476
							China	69.5261
							China	74.2149
							Europe	68.8153
							China	85.4257
							KR/JP	62.8499
							China	70.9179
							China	69.3729
							Europe	116.715
							China	80.2987
							China	76.6725
							China	67.4008
							China	75.2887
							US	62.1987
							China	75.0509
							Europe	71.6837
							China	70.0508
							Europe	77.975
							China	77.8012
							China	82.5182
							Europe	71.4412
							Europe	88.206
							China	130.162
							China	75.4186
							China	72.9799
							Europe	76.5875
							Europe	72.7444
							US	71.7743
							China	65.1555
							Europe	76.3697
							China	95.5462
							China	80.7236
							Europe	76.2188
							China	93.4187
							China	75.5893
							China	71.9238
							US	52.5487
							Europe	63.7852
							China	67.2306
							Europe	65.058
							Europe	71.0953
							China	83.0997
							US	64.7672
							Europe	74.0624
							China	83.3366
							China	71.8286
							China	67.7617
							China	127.214
							Europe	67.9004
							China	73.7983
							China	83.4166
							US	75.9624
							Europe	70.8821
							US	61.3211
							US	57.2181
							China	80.1295
							China	79.0354
							China	85.6445
							Europe	82.5495
							China	82.7363
							Europe	77.5797
							Europe	70.4933
							China	74.6752
							Europe	81.6942
							China	76.6239
							China	81.7342
							China	69.9802
							US	62.0287
							China	63.553
							Europe	62.0176
							Europe	56.7553
							KR/JP	67.4099
							Europe	76.679
							Europe	80.3177
							China	83.3321
							China	80.718
							China	75.5509
							US	71.4253
							China	80.5485
							US	57.4677
							Europe	70.7593
							China	87.9179
							China	79.5316
							China	65.108
							China	83.7961
							Europe	68.4307
							KR/JP	78.7282
							US	109.867
							China	76.7384
							China	71.8354
							US	70.1061
							China	75.6524
							China	75.982
							Europe	73.1849
							US	63.4847
							Europe	61.3159
							US	76.9759
							China	69.8861
							China	80.7353
							US	58.3884
							Europe	73.1527
							Europe	65.4809
							China	83.883
							China	66.0958
							China	86.2926
							China	79.0625
							China	75.5417
							Europe	70.3795
							China	76.3062
							Europe	80.3614
							Europe	57.0801
							Europe	111.146
							China	70.0369
							Europe	77.1573
							Europe	68.5052
							Europe	79.2101
							China	73.7936
							China	84.5281
							China	73.5787
							China	64.5556
							China	80.0473
							Europe	61.9023
							China	80.5302
							KR/JP	125.426
							Europe	56.605
							Europe	71.1043
							US	77.7822
							Europe	73.0171
							KR/JP	75.5004
							US	78.64
							China	67.2109
							China	85.0311
							China	62.5185
							China	90.4889
							China	83.3389
							China	75.2358
							China	79.2594
							China	83.9915
							China	70.1886
							China	68.8798
							China	64.5578
							Europe	73.2635
							China	85.7539
							US	67.5656
							US	125.298
							China	65.044
							US	81.8075
							China	81.8313
							US	67.1456
							US	110.495
							KR/JP	62.8446
							China	87.6984
							China	73.7068
							US	64.596
							China	62.8552
							China	73.2825
							China	80.4777
							Europe	67.2628
							China	70.1844
							Europe	71.204
							China	62.8875
							China	58.5243
							China	74.5868
							China	85.751
							Europe	59.3771
							Europe	68.0829
							China	80.4836
							China	90.3942
							Europe	70.2478
							China	88.8044
							US	69.4169
							China	66.2801
							China	89.4357
							US	63.8712
							Europe	64.8865
							China	74.7024
							China	67.9015
							China	84.2567
							US	65.5825
							US	74.4887
							US	74.3713
							China	62.6827
							US	65.3775
							China	76.0852
							China	79.9624
							China	81.0049
							US	71.2425
							China	65.022
							China	66.5845
							China	75.0571
							China	73.6219
							China	115.188
							China	69.5459
							Europe	75.684
							Europe	66.3177
							Europe	80.119
							China	78.1726
							Europe	77.3175
							China	65.2349
							Europe	62.4648
							China	74.2285
							China	59.9895
							China	126.87
							US	57.7805
							China	67.9518
							China	118.53
							Europe	73.9952
							China	65.5798
							China	69.2825
							China	72.7709
							China	73.0962
							China	85.2058
							China	73.6559
							US	68.696
							US	68.2206
							China	82.6419
							China	74.4442
							Europe	53.1002
							Europe	73.2586
							China	57.9044
							Europe	65.2276
							US	70.6195
							US	74.5984
							China	77.42
							China	70.9042
							US	74.0105
							China	76.755
							China	78.9715
							China	70.7555
							China	72.3696
							China	78.5865
							China	81.131
							US	69.5974
							China	69.5962
							China	123.317
							US	54.0692
							China	71.7069
							China	76.4706
							China	82.2962
							China	71.307
							China	74.8907
							China	76.6305
							US	65.6785
							China	81.6817
							China	119.029
							US	115.023
							Europe	64.9191
							China	77.5236
							China	65.3553
							China	74.6826
							China	76.9955
							China	70.538
							US	69.7827
							China	67.8735
							US	70.0141
							China	86.3065
							China	75.526
							KR/JP	77.2774
							China	72.485
							China	81.9424
							China	114.762
							Europe	65.7926
							China	128.514
							China	71.2641
							China	80.282
							US	65.4996
							China	76.9766
							China	127.015
							US	64.5148
							China	82.7705
							China	73.8998
							China	69.0684
							China	54.8139
							US	77.2065
							Europe	65.4149
							US	73.7546
							China	78.3623
							China	80.9262
							Europe	74.2969
							Europe	57.892
							Europe	56.9455
							Europe	56.9137
							Europe	66.7881
							Europe	74.3891
							China	77.3666
							China	77.9022
							China	76.9277
							Europe	68.09
							Europe	67.5321
							China	67.101
							China	74.7081
							China	70.1045
							China	75.547
							Europe	61.4048
							Europe	64.3361
							Europe	63.5244
							Europe	62.0898
							Europe	70.3575
							China	88.7659
							China	120.564
							Europe	65.0242
							Europe	64.1006
							Europe	56.9235
							China	69.9202
							China	64.5001
							KR/JP	80.4067
							China	86.6417
							KR/JP	53.7245
							China	70.9498
							US	111.834
							China	60.1398
							China	75.8372
							China	81.6878
							Europe	68.0425
							US	57.1135
							China	127.493
							Europe	66.3475
							Europe	109.012
							China	87.1264
							China	71.5661
							China	74.9445
							China	65.1019
							Europe	68.4415
							Europe	57.8548
							Europe	73.371
							Europe	126.342
							China	76.7541
							Europe	119.683
							Europe	80.9552
							Europe	65.4922
							US	68.9478
							Europe	72.9865
							Europe	74.9157
							China	73.1296
							China	81.5065
							Europe	87.0516
							Europe	109.245
							China	73.2278
							Europe	57.3271
							Europe	62.1792
							China	75.6031
							US	52.6569
							China	66.8198
							Europe	58.7095
							China	125.233
							China	72.9548
							China	73.8701
							US	60.2011
							China	64.7301
							China	104.975
							China	67.2405
							Europe	67.2594
							Europe	76.5368
							Europe	63.7885
							China	74.533
							Europe	72.0859
							China	78.1057
							China	75.2984
							China	51.5776
							China	79.5266
							China	55.283
							Europe	50.6492
							China	63.8611
							Europe	69.1779
							China	65.1324
							Europe	64.8078
							China	86.7756
							China	76.9177
							China	73.7196
							China	84.9148
							China	88.3557
							Europe	76.5114
							China	86.1793
							US	116.319
							China	88.168
							China	72.4627
							China	74.8748
							China	72.8182
							Europe	72.7337
							China	84.1869
							China	85.5351
							China	82.0017
							China	68.8172
							Europe	67.1483
							China	84.7199
							Europe	81.4281
							China	123.539
							China	72.5381
							Europe	68.3606
							Europe	75.1038
							China	91.6008
							Europe	56.2594
							China	84.9969
							Europe	71.1853
							China	70.6353
							US	76.6837
							China	79.7065
							China	85.1164
							China	83.4142
							US	59.995
							Europe	75.7405
							China	71.9481
							China	71.2837
							China	77.6649
							China	114.825
							China	64.928
							China	79.462
							China	87.7503
							China	75.6965
							China	75.1693
							China	64.0758
							Europe	68.4764
							Europe	65.9465
							China	86.0531
							China	57.5921
							China	70.0066
							US	79.3023
							Europe	56.6527
							Europe	66.3067
							China	72.9038
							Europe	58.4741
							China	63.6749
							Europe	49.569
							US	74.1876
							China	69.5161
							China	81.7885
							China	82.4681
							China	85.8085
							China	94.9806
							China	79.5279
							China	82.001
							Europe	75.6024
							US	70.4048
							Europe	63.8107
							China	73.0035
							China	72.0627
							US	61.9165
							China	78.4305
							US	72.3377
							China	88.3148
							China	66.494
							KR/JP	76.8207
							China	73.8861
							Europe	72.0666
							China	73.9077
							Europe	62.5528
							Europe	67.8245
							China	65.459
							China	79.8322
							Europe	79.4001
							China	84.7678
							Europe	59.0011
							China	65.1131
							China	71.1285
							China	82.9475
							US	60.8406
							China	70.486
							China	68.8669
							China	115.425
							US	56.468
							China	63.731
							China	80.9916
							China	73.7388
							China	84.2572
							China	101.534
							Europe	73.2843
							China	63.5176
							Europe	69.3763
							Europe	64.3069
							China	74.3117
							China	75.1714
							China	77.2364
							Europe	75.1079
							Europe	71.1073
							China	74.9317
							US	119.516
							China	70.2045
							China	85.9109
							US	72.0155
							China	77.6467
							US	65.5352
							US	78.3005
							China	68.8567
							China	62.7486
							China	87.1009
							Europe	72.2559
							China	68.6482
							Europe	59.2539
							China	64.2494
							China	76.2253
							Europe	81.8882
							US	73.8149
							China	126.68
							China	77.7996
							US	64.2159
							Europe	60.5833
							China	74.8751
							China	78.3148
							Europe	54.306
							China	72.5828
							Europe	71.3202
							China	79.4253
							China	67.3141
							China	78.6614
							China	85.2715
							China	80.6152
							China	62.4436
							Europe	55.7105
							Europe	66.0591
							Europe	86.5335
							China	66.5582
							China	68.9521
							China	88.5784
							KR/JP	75.2878
							KR/JP	66.5994
							China	71.3939
							China	87.9616
							China	78.5637
							Europe	55.2778
							Europe	52.4984
							China	89.7785
							China	87.2348
							US	81.5732
							China	75.7668
							US	81.0408
							Europe	70.9839
							China	82.2628
							China	78.4023
							Europe	75.0715
							China	82.5498
							China	82.9872
							Europe	47.9792
							Europe	85.0917
							Europe	51.2514
							China	69.5171
							China	117.57
							China	72.1587
							Europe	69.9475
							China	74.785
							China	86.5098
							China	82.5653
							US	80.1994
							US	60.0682
							China	113.08
							US	71.106
							China	80.1255
							China	87.88
							China	83.0198
							US	88.8075
							China	84.8408
							China	79.9732
							China	73.5415
							US	62.5575
							China	72.1824
							China	90.4833
							KR/JP	67.9438
							Europe	74.8366
							China	76.7472
							China	68.8724
							China	74.4838
							China	118.177
							China	81.4696
							China	93.156
							Europe	71.0267
							Europe	111.567
							Europe	79.0246
							China	83.4696
							China	78.9467
							Europe	58.6096
							Europe	79.7667
							China	122.964
							US	70.6149
							US	63.3621
							US	64.8456
							China	74.2546
							China	73.4912
							US	63.6071
							China	76.8307
							US	80.5441
							Europe	75.3676
							China	62.0885
							China	90.186
							China	68.2437
							China	80.9025
							China	61.8596
							US	64.7999
							China	84.2857
							Europe	70.2079
							Europe	68.4753
							China	80.8453
							Europe	67.567
							Europe	68.911
							Europe	66.8202
							Europe	110.603
							Europe	69.0109
							China	83.2956
							China	65.0814
							China	72.4141
							China	70.9729
							Europe	72.1802
							China	69.4416
							China	46.5698
							China	83.1734
							Europe	71.987
							China	64.351
							China	85.9086
							China	64.6795
							China	101.888
							China	70.8178
							Europe	66.8996
							China	87.0382
							US	100.756
							China	83.6135
							China	74.6285
							China	74.773
							US	75.3678
							Europe	61.6283
							China	84.0961
							US	75.8701
							Europe	61.0733
							China	115.528
							US	70.3824
							China	62.6997
							China	69.6264
							China	65.666
							China	75.3768
							China	122.731
[truncated: 9,310 more rows]

## Sheet: Figure 3
Panel a										Panel b			Panel c
Probability density functions (coloured lines) can be created using 04a_Create_Raincloud.ipynb		Region	5th percentile [kg_CO2/kWh]	50th percentile [kg_CO2/kWh]	95th percentile [kg_CO2/kWh]		Production geography	CF [kg_CO2/kWh)		Data provided in panel			Data provided in panel
		all	53.8287	62.3065	68.5988		China	58.433
		CN	54.1568	62.4805	68.6903		China	59.1819
		US	51.6281	59.4425	64.5147		China	52.6452
		EU	50.2765	58.4252	64.7287		China	56.8173
		KRJP	53.9303	61.4759	66.5684		China	64.1836
							China	66.1367
							China	59.8126
							Europe	64.2138
							China	58.4104
							China	62.0043
							China	58.1929
							China	54.1834
							China	58.8468
							China	65.0215
							China	72.9066
							China	64.7761
							China	53.2482
							China	66.0358
							China	69.2681
							China	58.1911
							China	60.037
							China	69.468
							China	63.7594
							China	64.8882
							China	59.5652
							China	61.4503
							China	65.8215
							China	66.9189
							China	63.8826
							China	65.4937
							China	62.9527
							China	62.8414
							China	68.0143
							China	64.7569
							China	62.2715
							China	64.3548
							China	58.6873
							China	66.1455
							China	50.0888
							US	57.6118
							China	64.4628
							China	55.8647
							China	54.3733
							China	63.5524
							China	51.8457
							China	60.3778
							China	61.8216
							China	59.7642
							China	59.2417
							China	57.8246
							China	67.3384
							China	64.3272
							China	62.0311
							China	65.0318
							China	64.184
							China	55.0594
							China	69.877
							China	65.6376
							China	54.8727
							China	59.3726
							China	62.4246
							China	59.1213
							China	64.0435
							China	66.0176
							China	63.6873
							China	65.252
							China	63.2651
							China	57.7109
							China	58.1842
							China	65.8429
							China	69.5486
							China	62.4801
							China	61.797
							China	60.217
							China	60.9703
							China	51.3397
							China	58.4785
							China	55.4255
							China	61.7344
							China	62.7694
							China	59.628
							China	64.9867
							China	63.3339
							China	61.5923
							China	62.7017
							China	63.514
							China	61.9423
							US	55.0544
							China	62.5578
							China	61.902
							China	55.0127
							China	57.8066
							China	58.9351
							China	53.2876
							China	60.5668
							China	62.4552
							China	62.1594
							China	56.6492
							China	61.9408
							China	63.7689
							China	66.7977
							China	64.8014
							China	56.2282
							China	64.1524
							China	67.6344
							China	61.3776
							China	65.664
							Europe	53.5275
							China	67.8758
							China	60.0968
							China	64.2052
							China	70.1923
							China	66.3601
							China	55.8062
							China	65.5896
							China	66.5668
							China	58.0625
							China	64.9029
							China	64.3385
							China	59.0501
							China	63.1139
							China	58.8003
							China	63.6376
							China	71.5808
							China	55.0976
							China	65.6515
							China	60.6609
							China	64.0325
							China	61.9772
							China	57.498
							China	65.5031
							China	61.9172
							China	63.5693
							China	67.5944
							US	56.5499
							Europe	62.6865
							China	65.002
							China	68.9488
							Europe	58.4647
							China	59.33
							China	70.177
							China	65.226
							Europe	59.1215
							China	64.4135
							Europe	63.7521
							China	62.1535
							China	53.6817
							China	61.9834
							China	68.2216
							Europe	61.978
							China	69.0699
							China	59.2474
							China	60.5026
							China	65.2548
							China	56.9134
							China	69.7758
							China	64.2244
							China	64.4629
							China	64.4613
							China	63.6047
							China	59.2981
							China	55.0371
							China	66.6566
							China	56.4579
							China	60.2407
							China	63.8136
							China	65.8687
							China	61.6569
							China	54.8152
							China	64.3111
							China	69.471
							China	66.0267
							China	50.976
							China	64.9463
							China	66.0203
							China	56.1613
							China	59.4169
							China	61.2215
							China	65.0032
							China	61.4473
							China	62.8484
							China	66.8344
							China	62.3666
							China	68.0488
							China	59.8153
							China	68.0459
							China	63.0205
							China	67.1327
							China	56.9666
							China	51.1598
							China	63.6344
							China	65.7853
							China	59.1791
							China	59.3043
							China	62.7159
							US	53.6287
							US	53.6026
							Europe	60.6431
							China	69.342
							China	65.0172
							China	51.3412
							China	49.9614
							China	63.2865
							China	67.0433
							China	59.4477
							China	62.0638
							China	69.3164
							China	55.0014
							China	62.2812
							China	57.3778
							China	59.3103
							US	57.8083
							China	63.51
							China	63.5949
							China	61.3419
							China	52.7098
							China	58.2938
							China	62.705
							US	60.6437
							Europe	61.7899
							China	62.1182
							China	63.4896
							China	56.1084
							China	65.1953
							China	69.0561
							China	61.594
							China	65.6365
							China	62.7128
							Europe	56.2653
							China	57.5314
							China	67.9869
							China	68.2122
							China	64.8844
							China	60.9428
							China	66.718
							China	59.3613
							China	59.3995
							China	58.4598
							China	66.2748
							China	62.2294
							China	52.9522
							China	71.6303
							China	56.9978
							China	60.6731
							China	64.1191
							China	63.2649
							China	56.6715
							China	60.9865
							China	53.7841
							China	66.303
							China	66.3252
							China	66.9339
							China	56.4085
							China	62.8527
							Europe	66.8181
							China	61.1847
							China	55.9723
							China	64.6029
							China	55.4754
							China	54.9905
							China	56.6041
							China	56.9417
							China	60.4353
							China	59.3294
							China	55.4841
							China	57.0197
							China	67.8452
							China	55.9275
							China	53.3435
							China	64.3429
							China	62.5356
							China	60.5322
							China	64.521
							China	66.0601
							China	61.8853
							China	67.5713
							China	61.5871
							China	57.0565
							China	62.1234
							China	54.5351
							China	69.019
							China	65.3879
							China	56.8614
							China	58.1233
							China	61.9109
							China	64.4092
							China	64.5951
							China	62.8961
							China	61.4557
							Europe	54.6475
							China	65.2717
							China	64.8625
							China	53.8416
							China	56.6034
							China	62.5352
							China	70.902
							China	63.856
							China	58.745
							China	60.834
							China	61.2627
							China	60.9868
							China	59.4769
							China	57.2458
							China	64.2989
							Europe	52.4536
							China	60.3768
							China	53.1502
							China	62.8436
							China	56.0584
							China	67.7581
							China	55.014
							China	57.2645
							China	55.2894
							China	66.4006
							China	60.974
							China	66.7109
							China	49.8855
							China	58.376
							China	64.2579
							China	59.945
							China	69.0995
							China	52.6667
							China	64.5516
							China	65.1828
							China	67.3129
							China	67.5475
							China	56.1252
							China	64.4535
							China	57.475
							China	60.8745
							China	62.9492
							Europe	52.2717
							China	54.98
							China	54.8447
							China	57.7459
							China	64.0419
							China	57.5844
							China	68.6906
							China	57.962
							China	63.762
							China	51.8206
							China	64.4677
							China	56.0274
							China	60.1184
							China	62.8368
							China	63.2569
							China	62.797
							China	55.354
							China	54.9991
							China	64.5312
							China	55.0013
							China	63.7161
							China	56.771
							China	64.3414
							China	67.2685
							China	62.7237
							China	57.0166
							China	69.7886
							China	57.0871
							China	65.1651
							US	55.2723
							China	65.9402
							China	60.0581
							China	59.9317
							China	59.3983
							China	62.4484
							US	60.8189
							China	66.7337
							China	66.2834
							China	65.7569
							China	49.7267
							China	59.446
							China	58.2648
							China	62.8005
							Europe	57.6799
							China	65.9725
							China	52.2131
							China	65.1065
							US	60.1458
							China	66.2601
							China	53.8691
							China	56.3549
							China	66.7971
							China	57.5981
							China	64.1341
							US	50.4323
							China	67.9994
							China	59.9293
							China	53.8259
							US	63.7023
							China	61.2044
							China	68.7725
							China	66.0663
							China	56.0643
							China	58.0256
							China	66.3201
							China	61.8406
							China	65.5857
							China	64.5142
							China	63.5991
							China	53.4893
							China	56.171
							China	64.7592
							China	67.4527
							China	65.7219
							China	66.6755
							China	59.232
							China	59.9569
							China	66.4941
							China	65.2107
							China	64.0459
							China	65.0425
							China	64.5091
							China	61.1877
							China	62.3976
							China	52.2386
							China	63.4317
							China	65.4583
							China	61.6204
							China	58.4894
							China	62.8683
							China	64.6264
							China	66.4375
							China	63.3312
							China	55.0937
							China	55.458
							China	65.0293
							China	60.3954
							Europe	63.7429
							China	62.8475
							China	64.5842
							China	62.0193
							China	58.3045
							China	67.4105
							China	61.7196
							China	55.6628
							China	62.3503
							China	61.6633
							China	60.4653
							China	63.5545
							China	62.1102
							China	65.4166
							China	63.3232
							China	58.4793
							China	58.1034
							China	56.8147
							China	68.8269
							China	59.3472
							China	72.7611
							China	56.722
							China	59.8015
							China	65.5841
							China	68.5545
							China	64.4837
							China	63.3352
							China	50.7618
							China	67.1649
							China	60.5588
							China	55.8568
							China	63.3337
							China	63.3918
							China	65.1702
							China	51.9105
							China	68.9087
							China	61.9622
							China	57.7141
							China	68.0675
							China	57.9969
							China	58.8879
							China	60.8884
							China	61.7077
							China	56.1718
							China	65.9657
							China	62.0244
							China	56.6252
							China	64.4729
							China	62.84
							China	66.4311
							China	58.303
							China	64.4521
							China	56.3902
							China	55.5335
							China	67.5912
							China	68.6119
							China	64.2871
							China	66.6533
							China	57.1251
							China	68.2587
							China	63.9945
							China	62.3912
							China	52.6439
							China	70.957
							China	65.8168
							Europe	67.3344
							China	54.6372
							China	51.8006
							China	65.6899
							China	62.5317
							Europe	61.5202
							China	51.1214
							China	63.7144
							China	68.3332
							China	61.8425
							China	66.511
							China	65.2353
							China	70.0946
							China	55.5639
							China	63.8389
							China	66.1646
							China	57.0759
							China	55.953
							China	50.272
							China	66.9413
							China	58.2745
							China	60.92
							China	58.1433
							China	62.1893
							China	64.9802
							China	67.6882
							US	65.6414
							China	66.2875
							China	54.5647
							China	53.8478
							China	63.3663
							China	63.2512
							China	62.8296
							China	64.7473
							China	59.6412
							China	69.4563
							China	64.2161
							China	57.2307
							China	66.9984
							China	57.9093
							China	62.3653
							China	55.1279
							China	64.1798
							China	62.7874
							China	64.2734
							China	58.8425
							China	65.9397
							China	63.7706
							China	60.4518
							China	67.3326
							China	52.35
							China	69.2373
							China	65.2456
							China	62.0976
							China	64.2122
							China	62.4089
							China	71.1884
							China	68.2175
							China	61.0549
							China	58.5283
							China	61.2893
							China	64.5041
							China	67.373
							China	61.6567
							China	64.291
							China	54.6608
							China	69.9777
							China	59.1033
							China	63.9612
							China	67.3513
							China	54.7655
							China	61.5298
							China	62.3429
							China	66.3062
							China	63.2706
							China	65.2526
							China	57.4628
							China	63.1915
							China	59.3866
							China	56.6975
							China	72.4007
							Europe	58.0101
							China	64.468
							China	65.4097
							China	67.5355
							China	59.4468
							China	64.464
							Europe	57.8131
							China	64.2883
							China	66.6518
							China	59.8957
							China	61.8311
							China	59.0076
							China	65.6368
							China	55.1257
							China	57.9368
							China	66.8178
							China	57.9459
							China	62.6545
							China	64.696
							China	52.3146
							China	53.1089
							China	68.794
							China	58.3916
							China	62.929
							China	65.4956
							China	63.8944
							China	62.8453
							China	65.3134
							China	60.3606
							China	61.9876
							China	59.9295
							China	64.3219
							China	61.9985
							China	59.3146
							China	54.8488
							China	60.3563
							China	65.9698
							Europe	58.4464
							China	63.7873
							China	54.3367
							China	73.0261
							China	63.3924
							China	65.8063
							China	56.4451
							China	66.3142
							China	70.5012
							China	66.3564
							China	66.2554
							China	66.5891
							China	65.5774
							China	64.7359
							China	65.9413
							China	60.3178
							China	68.5019
							China	59.7996
							China	65.1475
							China	57.4657
							China	57.8564
							China	58.391
							China	56.4594
							China	49.6788
							China	69.2945
							China	65.5243
							China	65.8533
							China	65.1036
							China	65.9759
							China	66.8367
							China	62.6758
							China	64.3714
							China	69.8098
							Europe	66.6973
							China	65.9738
							China	63.6111
							China	63.3675
							China	65.222
							China	63.9042
							US	55.0512
							China	55.8924
							China	57.37
							China	57.0743
							China	63.8127
							Europe	64.9764
							China	65.6339
							China	62.9806
							China	65.2453
							China	61.0907
							China	58.7931
							KR/JP	55.8735
							China	61.3683
							China	60.4962
							China	55.8378
							China	55.1513
							China	56.6692
							China	63.0058
							China	59.3591
							China	64.226
							China	59.7845
							China	61.2222
							China	59.306
							China	61.826
							China	53.8847
							China	57.9705
							China	52.5111
							China	60.0355
							China	65.6513
							China	57.4251
							China	68.4073
							China	62.7961
							KR/JP	61.5435
							China	58.1429
							China	66.1828
							China	60.3146
							China	59.4918
							China	65.2552
							China	64.4718
							China	57.886
							China	66.7614
							China	60.4777
							China	66.7221
							China	58.2443
							China	59.8287
							China	63.7028
							China	63.2897
							China	51.7259
							China	58.7867
							China	66.9322
							China	53.8837
							China	68.0581
							China	61.0916
							China	66.6082
							China	70.6869
							China	55.2757
							China	60.7906
							China	66.0871
							China	58.7964
							China	66.3915
							China	57.943
							China	65.0426
							China	61.1395
							China	63.2459
							China	62.8825
							China	67.5909
							China	61.6516
							China	64.2765
							China	64.0301
							China	60.9267
							China	57.5751
							China	59.7094
							China	65.4784
							China	55.7622
							China	65.4912
							China	60.0104
							China	66.6932
							China	56.3309
							China	63.8753
							China	67.6942
							China	66.8167
							China	63.6431
							China	55.1918
							China	63.9986
							China	65.1803
							China	58.4476
							China	56.3902
							China	57.962
							China	65.9401
							China	62.0056
							China	68.4331
							China	62.0392
							China	63.3716
							China	66.7792
							China	68.3475
							China	62.2142
							China	49.8343
							China	64.0606
							China	57.5907
							China	58.1426
							China	64.973
							China	62.0407
							China	56.5399
							China	65.0881
							China	55.5307
							China	65.8161
							US	54.5095
							China	68.3386
							China	66.9632
							China	53.8463
							China	61.3063
							China	63.4301
							China	63.1163
							China	63.9817
							China	56.1002
							China	66.2199
							China	59.1379
							China	55.6548
							China	65.2691
							China	61.9652
							China	62.9448
							China	69.7489
							China	62.2875
							China	65.6001
							China	63.0943
							China	67.9405
							China	59.6268
							China	61.9093
							US	59.5125
							China	65.0335
							China	65.898
							China	65.201
							China	55.3647
							China	65.3839
							China	65.8153
							China	64.2704
							China	54.1391
							China	57.6706
							China	60.4232
							China	59.1101
							China	53.9381
							China	57.0177
							China	65.8072
							China	60.2892
							China	58.1895
							China	60.3656
							China	59.0054
							US	60.7511
							China	62.7115
							China	72.7301
							China	62.5801
							China	56.8918
							China	60.5996
							China	66.8507
							China	62.7251
							China	63.4664
							Europe	56.0878
							China	63.6096
							China	65.4845
							China	69.9287
							China	55.1133
							China	70.6827
							China	63.3837
							China	57.6211
							China	64.0241
							China	66.2929
							China	63.9913
							Europe	54.9101
							China	57.6363
							China	63.3452
							China	60.7052
							Europe	52.1387
							China	65.9441
							China	54.5825
							China	67.55
							China	59.0212
							China	62.1883
							China	65.4879
							China	63.1793
							China	65.5406
							China	59.8527
							KR/JP	61.7624
							US	56.9864
							China	62.8528
							China	54.7542
							China	63.8847
							China	66.7162
							China	60.4413
							China	55.6149
							China	64.8157
							China	61.3007
							China	64.6472
							China	55.1494
							China	70.6531
							China	63.4159
							China	62.6169
							China	56.6297
							China	67.8146
							China	63.4617
							China	58.401
							China	61.6236
							China	54.1508
							China	63.4343
							China	63.3416
							Europe	61.9409
							China	59.4359
							China	66.2018
							China	57.4178
							China	60.4439
							China	57.0212
							China	64.4433
							China	60.3851
							China	64.5994
							China	61.9389
							China	60.815
							China	64.6604
							China	68.801
							China	66.1056
							China	66.0341
							China	65.7998
							China	60.2529
							China	65.7118
							China	58.7111
							China	61.5504
							China	61.5663
							China	66.3859
							Europe	54.2948
							China	63.5182
							China	64.7961
							China	69.1632
							China	57.3723
							China	59.5995
							China	65.8567
							China	61.5731
							China	65.9586
							China	58.0303
							China	56.1593
							China	58.5896
							China	69.705
							China	53.829
							China	67.4403
							China	62.9886
							China	55.7865
							China	64.7775
							China	58.255
							China	64.5915
							China	70.7214
							China	54.8412
							China	68.0877
							China	60.7353
							China	62.0981
							Europe	60.8019
							China	61.9392
							China	57.4771
							China	61.3524
							China	61.0846
							China	58.9186
							China	53.8122
							China	67.5544
							China	68.646
							China	62.057
							China	69.39
							China	60.7962
							China	59.9569
							China	64.9878
							China	63.122
							China	54.9632
							China	63.2108
							China	64.7239
							China	59.0522
							China	64.2811
							China	63.0009
							China	54.0127
							China	55.1119
							China	61.9184
							China	67.1035
							China	60.3493
							China	62.6355
							China	63.1354
							China	64.377
							China	64.3908
							China	63.255
							China	55.3766
							China	65.4787
							China	69.1529
							China	65.9395
							China	57.1094
							China	54.9281
							China	58.6392
							China	67.759
							China	56.9399
							China	63.5479
							China	49.5313
							China	58.7503
							China	68.9513
							Europe	57.3726
							Europe	59.3569
							China	62.8769
							China	56.2277
							China	63.3824
							China	71.5319
							China	70.811
							China	54.8058
							China	63.8668
							China	61.7669
							Europe	53.6095
							China	54.4257
							China	61.1139
							China	62.8291
							China	60.4264
							China	64.4597
							China	64.9634
							China	59.8863
							China	65.7722
							China	63.0719
							China	56.7219
							China	63.8988
							China	67.4468
							China	53.7255
							China	65.2993
							China	64.6937
							China	64.4485
							China	62.0788
							China	64.7921
							China	65.9331
							China	57.5183
							China	65.4819
							China	69.1371
							Europe	61.0196
							China	50.6594
							China	60.7547
							Europe	56.5064
							China	65.0934
							China	50.6841
							China	63.0504
							China	50.3428
							China	64.8442
							China	60.6075
							China	58.4839
							China	59.4574
							China	61.9614
							China	71.4514
							China	58.9046
							China	56.7722
							China	63.2186
							China	67.3942
							China	67.9015
							US	55.9037
							China	65.5847
							China	64.672
							China	57.5282
							China	67.11
							China	59.0735
							China	60.2056
							China	65.4928
							China	54.8323
							China	57.6615
							China	55.6076
							China	67.8331
							China	66.0415
							China	59.9064
							China	56.6541
							China	68.6727
							China	66.0246
							China	58.9042
							China	63.2831
							Europe	53.8788
							China	64.9705
							China	54.5574
							China	71.0777
							China	63.6328
							China	61.6829
							China	64.9662
							China	60.969
							China	67.7776
							China	60.8262
							China	69.0611
							China	66.5301
							China	69.1292
							China	63.7854
							China	73.8193
							China	60.7365
							China	54.2969
							China	65.822
							China	68.0731
							China	56.5124
							China	64.5328
							China	65.1919
							China	67.8409
							China	63.0535
							China	70.0669
							China	61.8837
							China	62.3883
							China	63.4168
							China	51.7911
							China	61.9362
							China	60.9912
							China	64.1664
							China	56.887
							China	55.8788
							China	67.234
							China	61.961
							China	64.2468
							China	56.2774
							China	65.5581
							China	64.1802
							China	67.9446
							China	60.5617
							China	65.522
							China	59.5605
							China	58.5081
							China	58.0303
							China	65.0534
							Europe	59.1204
							China	52.1953
							China	56.7677
							China	65.1663
							China	65.4919
							China	62.8166
							Europe	52.1665
							China	64.4705
							China	62.5266
							China	58.464
							China	54.3207
							China	68.8982
							China	62.7089
							China	59.0281
							China	65.9865
							China	60.3919
							China	61.8702
							China	68.4474
							China	51.03
							China	63.2102
							China	55.9573
							China	57.9095
							China	59.8607
							China	66.1536
							China	59.9771
							China	65.1287
							China	60.2114
							China	64.0846
							Europe	63.7483
							China	65.6125
							China	66.0157
							China	61.5836
							China	60.1908
							China	60.9993
							China	69.0412
							China	60.3241
							China	65.7382
							China	68.6552
							China	70.2656
							China	60.0751
							China	63.7081
							China	66.0487
							China	63.2206
							China	61.2703
							Europe	54.5028
							China	63.5526
							China	62.9377
							China	64.4287
							China	64.3338
							China	65.247
							China	58.9859
							Europe	57.2408
							China	61.3993
							China	64.9918
							China	60.4284
							China	59.5474
							China	61.0789
							China	64.6415
							China	66.5187
							China	57.3433
							China	55.5113
							China	58.7433
							China	60.9755
							China	58.8057
							China	67.8392
							China	58.6784
							China	65.546
							China	56.0996
							China	66.432
							China	59.7031
							China	63.2144
							China	60.2155
							China	68.9549
							China	64.1696
							China	60.1149
							China	58.3709
							China	64.7538
							China	65.6752
							China	69.7238
							China	63.8533
							China	65.2161
							China	62.4268
							China	66.6522
							China	59.7404
							China	56.0067
							China	66.5179
							China	69.5635
							China	58.5494
							China	66.2114
							China	67.2073
							China	67.7899
							China	66.976
							China	67.8963
							China	54.3333
							China	54.2099
							China	58.2026
							China	71.3254
							China	58.6375
							China	58.3887
							China	63.7131
							China	60.6394
							China	60.7694
							China	57.7982
							China	62.066
							China	64.9572
							China	63.8772
							China	58.7378
							China	69.0351
							China	60.3821
							China	64.2433
							China	60.1515
							China	62.8088
							China	60.3832
							China	68.9013
							China	63.9344
							China	51.0336
							Europe	53.223
							China	57.8319
							China	64.4368
							China	62.5765
							China	66.1375
							China	58.0172
							US	65.6596
							China	57.1714
							China	54.2189
							China	64.3032
							China	58.9269
							China	54.3768
							China	54.2908
							China	61.1634
							China	57.7885
							China	67.051
							China	60.0611
							China	62.9212
							China	68.3395
							China	60.6186
							China	63.6176
							China	60.282
							China	62.6331
							China	64.2672
							China	60.6352
							China	68.3465
							China	63.2019
							China	64.1008
							China	62.1877
							Europe	56.7294
							China	57.9194
							China	58.2577
							China	61.6525
							China	67.3656
							China	68.2014
							China	59.5709
							China	68.7753
							China	61.2411
							China	58.9641
							China	64.2267
							China	55.8323
							China	64.605
							China	63.2486
							China	59.1239
							China	61.2708
							China	64.4245
							China	60.75
							US	58.6758
							China	63.2631
							China	56.2235
							China	66.6764
							China	62.9297
							China	63.8321
							China	58.9222
							China	62.1279
							China	57.0493
							China	69.1939
							China	62.9081
							China	62.4172
							China	64.9194
							Europe	66.4256
							China	64.0995
							China	64.9966
							China	62.1421
							China	60.9048
							China	67.5674
							China	63.2366
							China	62.2044
							China	70.6692
							Europe	57.6998
							China	66.5917
							China	55.6405
							China	57.5833
							China	70.4874
							China	67.074
							China	67.9203
							China	58.1144
							China	61.3844
							China	64.5387
							China	61.4781
							China	69.8538
							China	69.6357
							China	65.6303
							China	57.3251
							China	62.3812
							China	63.4963
							China	69.874
							China	68.0392
							China	63.253
							China	55.6811
							China	60.0052
							China	64.4973
							China	55.1411
							China	58.4452
							China	64.3915
							China	63.9482
							China	64.9987
							China	63.3227
							China	63.9841
							China	62.4106
							China	59.0209
							China	65.337
							China	66.6164
							China	63.4519
							China	64.7957
							China	62.675
							China	56.9261
							China	60.8591
							China	65.0311
							China	59.4558
							China	62.965
							US	52.9276
							Europe	57.7967
							China	51.0591
							Europe	66.3105
							China	62.1503
							China	59.6003
							China	62.2271
							US	54.0045
							China	64.6098
							China	66.447
							China	64.6946
							China	53.8405
							China	63.129
							China	63.3703
							China	60.805
							China	63.3367
							China	68.4311
							China	56.95
							China	54.8819
							China	63.3782
							China	67.1161
							China	59.002
							China	64.9355
							China	63.2277
							China	62.3002
							China	67.4244
							China	63.4736
							China	59.4504
							China	56.2121
							China	61.168
							China	63.8168
							China	63.7599
							China	64.3391
							China	64.8244
							China	62.5848
							China	66.7335
							China	56.419
							China	62.0987
							China	63.5903
							China	54.8608
							China	62.0891
							China	63.1398
							China	63.8849
							China	59.8768
							China	65.1238
							China	57.6551
							China	54.2383
							China	62.0421
							China	58.0426
							China	65.1214
							China	54.1306
							China	64.472
							China	54.3097
							China	61.0868
							China	63.7055
							China	56.6167
							China	63.4399
							China	55.5383
							China	62.6727
							China	59.9809
							Europe	55.3475
							China	63.1238
							China	63.4562
							China	56.4443
							China	62.3328
							China	64.6093
							China	66.242
							China	64.7173
							China	59.8953
							China	65.5488
							China	58.7951
							US	55.1417
							China	62.6037
							China	60.6229
							China	64.6697
							China	56.8284
							China	57.8047
							China	59.7939
							China	61.4551
							China	69.317
							China	65.646
							China	53.2317
							China	65.7061
							China	64.3413
							China	57.1558
							China	61.7587
							China	63.1018
							China	67.087
							China	65.2603
							China	61.1916
							China	60.9694
							China	56.9609
							China	57.758
							China	56.4214
							China	70.4947
							China	58.7399
							China	60.8189
							China	64.4526
							China	55.8291
							China	62.5809
							China	70.9765
							China	50.0638
							China	57.9816
							China	61.7583
							China	59.5413
							China	58.4036
							Europe	55.8323
							China	60.8752
							Europe	54.1826
							China	64.9476
							China	60.5893
							China	57.9084
							China	58.3359
							China	63.3361
							China	59.2668
							China	66.8092
							China	56.5113
							China	62.3901
							China	64.6975
							China	54.1478
							China	56.2167
							China	63.543
							China	68.9958
							China	56.9881
							China	58.0792
							China	59.6219
							China	63.0169
							China	56.2745
							China	61.5039
							China	54.2728
							China	65.0266
							Europe	47.6915
							China	62.0585
							China	64.5156
							China	58.1435
							China	56.4888
							China	67.6885
							Europe	57.267
							China	59.1314
							China	63.1943
							China	54.4856
							China	63.6821
							China	61.8794
							China	59.2979
							China	58.8188
							China	66.5752
							China	62.4963
							China	59.1629
							China	52.0781
							China	57.97
							China	65.0566
							KR/JP	65.8344
							China	64.2001
							China	68.3177
							China	50.7709
							China	64.5316
							China	67.8536
							China	59.1801
							China	65.8821
							China	67.5256
							Europe	58.4342
							China	61.5211
							China	61.5802
							China	66.0149
							China	54.6116
							China	63.3535
							China	55.5155
							China	59.2394
							China	64.8502
							China	61.5145
							China	64.8823
							China	62.6846
							China	60.1341
							China	64.1461
							China	60.3452
							China	65.693
							China	69.0605
							China	67.7501
							China	55.0903
							China	66.7566
							China	71.4655
							China	70.2435
							China	62.4268
							China	64.4898
							China	67.049
							China	55.4139
							China	65.7251
							China	56.6944
							China	50.9654
							Europe	61.9847
							China	65.9962
							China	67.9268
							China	59.7173
							China	66.5642
							China	66.5445
							China	58.6006
							China	65.6994
							China	67.3003
							China	58.5963
							China	61.5349
							China	62.6951
							China	68.868
							China	58.7143
							China	68.1122
							China	70.3344
							China	51.5865
							China	60.4858
							China	55.7933
							China	62.9576
							China	59.4131
							China	65.4265
							China	64.5133
							China	64.2123
							China	63.5509
							China	64.6444
							China	55.0827
							China	62.7802
							China	59.9225
							China	61.6028
							China	61.5569
							China	62.2212
							Europe	58.951
							China	52.8851
							China	64.3515
							China	72.7243
							China	60.8949
							China	55.2516
							China	58.6984
							China	63.932
							China	59.1693
							China	65.7854
							China	54.4711
							China	65.8247
							China	66.1586
							China	57.8459
							China	61.6979
							China	69.7889
							China	62.129
							China	62.7831
							China	54.389
							China	61.2888
							China	57.5015
							China	63.2189
							US	63.8047
							China	58.9181
							China	65.6757
							China	62.5009
							China	57.2196
							China	64.4923
							China	62.3201
							China	68.5979
							China	59.3249
							China	63.8799
							China	60.6312
							China	66.0826
							China	66.8127
							China	67.9456
							China	57.9193
							China	58.2622
							China	63.3725
							China	64.8195
							China	61.3472
							China	58.5643
							China	58.8969
							China	70.6424
							China	59.4708
							China	62.6487
							China	57.3841
							China	59.8983
							China	61.0224
							China	64.8707
							China	60.5571
							China	63.0816
							China	57.7895
							China	67.4138
							China	57.5135
							China	63.8014
							China	67.105
							China	54.9435
							China	54.4109
							China	55.3649
							China	56.8697
							China	62.9924
							China	55.5482
							China	62.3608
							China	60.7381
							China	57.7197
							China	68.2148
							China	66.9843
							China	54.7396
							China	64.7649
							China	69.5021
							China	52.2895
							China	67.1061
							China	65.7717
							Europe	61.0288
							China	60.0603
							China	55.8644
							China	59.108
							China	58.9305
							China	62.3285
							China	65.1408
							China	54.0734
							China	58.1054
							China	64.6713
							China	59.2059
							China	69.4314
							China	57.3103
							China	60.4171
							China	73.5719
							China	63.8295
							China	58.6737
							China	62.3937
							China	61.4485
							China	59.0409
							China	63.4382
							China	64.6611
							China	69.2559
							China	63.3987
							China	63.1252
							China	63.407
							China	70.2493
							China	64.2166
							China	59.6204
							China	65.6227
							China	68.6096
							China	64.5793
							China	63.0698
							China	60.7688
							China	67.9651
							China	67.7134
							China	64.0889
							China	64.2217
							China	66.314
							China	65.1397
							China	64.369
							China	68.2213
							China	66.376
							China	63.9884
							China	62.02
							China	67.1434
							China	66.8858
							China	63.6148
							China	62.6526
							China	64.4783
							China	68.982
							China	57.3675
							China	64.2336
							China	69.3342
							China	57.5318
							China	70.0364
							China	61.4027
							China	64.3388
							China	68.852
							China	49.7703
							Europe	57.8682
							China	60.7835
							China	65.9141
							China	59.431
							China	64.432
							China	56.9881
							China	70.4051
							China	65.2426
							China	69.9642
							China	71.3994
							China	68.378
							China	65.9206
							China	64.7193
							China	68.2698
							China	59.6451
							China	64.6603
							China	62.4475
							China	73.367
							China	68.9994
							China	68.3994
							China	61.1829
							China	64.2787
							China	50.6803
							China	60.0409
							Europe	57.432
							China	60.9087
							China	65.6054
							China	69.1599
							China	62.4581
							China	68.5902
							China	61.7585
							China	57.3455
							China	62.0802
							China	58.1733
							China	54.9352
							China	59.1288
							China	53.0586
							China	52.8517
							China	61.1134
							China	59.1366
							China	61.5326
							China	58.7865
							China	64.9498
							China	67.7022
							China	64.7721
							Europe	48.8582
							China	66.042
							China	63.1269
							China	54.2559
							China	56.7285
							Europe	59.6125
							China	57.284
							Europe	61.2342
							China	55.2059
							China	65.2005
							China	67.5246
							China	62.0895
							China	58.4991
							China	59.8969
							China	54.8459
							China	67.4013
							China	65.5779
							China	55.624
							China	63.1451
							China	67.1083
							China	65.2461
							China	55.1081
							China	59.396
							China	61.8746
							China	56.8551
							China	55.4037
							China	64.8145
							China	55.3719
							China	69.2755
							China	54.1871
							China	62.2755
							China	64.7396
							China	56.8711
							China	61.5976
							China	62.0498
							China	65.4273
							China	62.1052
							China	54.6346
							China	58.4755
							China	67.2189
							China	57.262
							China	66.2616
							China	67.2305
							China	64.627
							China	60.7782
							China	66.8182
							China	61.1642
							China	64.7695
							China	63.7779
							China	64.3492
							China	57.626
							China	58.8834
							China	56.3525
							China	67.0525
							China	53.6612
							China	63.0348
							China	63.5952
							China	66.3507
							China	52.5255
							China	58.941
							China	63.9981
							Europe	61.3026
							China	57.7181
							China	61.4977
							China	62.8444
							US	60.1478
							China	68.2154
							China	65.6084
							China	66.5551
							China	56.8142
							US	58.574
							China	62.4109
							China	61.7855
							China	59.1945
							China	56.0452
							China	59.3891
							China	64.0198
							China	70.6386
							China	56.5369
							China	55.9284
							China	67.5061
							China	55.2119
							China	68.7379
							China	56.2085
							US	64.8173
							China	67.8968
							China	62.6296
							China	61.4271
							China	66.5469
							China	54.6782
							China	63.1645
							China	59.5624
							China	64.0287
							China	62.9693
							China	66.4355
							China	57.2122
							China	63.0587
							China	66.2374
							China	59.1034
							China	71.7263
							China	62.6657
							China	63.6985
							China	64.405
							China	65.1561
							China	66.2085
							China	57.1205
							China	61.0169
							China	57.8118
							China	62.8094
							China	64.8961
							China	64.4748
							China	57.0195
							China	62.3049
							China	68.1327
							China	61.7305
							China	67.2211
							China	52.4918
							China	64.1403
							China	62.1389
							China	62.586
							China	68.3977
							China	67.0781
							China	52.4272
							China	64.5868
							China	67.335
							China	65.0316
							China	69.0049
							US	62.0378
							China	50.5936
							China	68.1119
							China	69.5215
							China	62.4923
							China	62.3318
							China	53.9446
							China	61.2048
							China	55.8015
							China	61.5297
							China	60.8516
							China	57.9537
							China	56.0703
							China	67.5384
							China	60.9667
							China	55.479
							China	62.8624
							China	65.899
							China	62.4571
							China	65.1669
							China	62.1985
							China	64.065
							China	55.6313
							China	55.287
							China	55.47
							China	64.8365
							China	56.8745
							China	68.5602
							China	61.741
							China	65.7336
							China	56.9999
							China	64.4521
							China	56.2839
							China	58.3036
							China	55.8479
							China	59.9964
							China	54.9137
							China	72.1954
							China	66.7392
							China	55.5568
							China	73.5206
							China	57.3005
							China	57.0745
							China	62.297
							China	62.207
							China	64.3986
							China	61.993
							Europe	54.2886
							China	54.4875
							China	54.5717
							China	49.9353
							China	58.8621
							China	69.4401
							China	66.4787
							China	64.0698
							China	65.9593
							China	67.1806
							China	73.2811
							China	57.2958
							China	66.8579
							China	55.8907
							China	69.5752
							China	69.2429
							US	52.2989
							China	63.6328
							Europe	56.8646
							China	56.6702
							China	68.3771
							China	63.1618
							China	65.8566
							China	63.8362
							China	63.2091
							Europe	53.7555
							China	67.4171
							China	66.3644
							China	65.2925
							Europe	62.8459
							China	64.5695
							China	64.4744
							China	57.014
							China	60.1402
							China	63.5795
							China	56.634
							China	64.9617
							China	61.5696
							China	59.9687
							China	56.743
							China	67.6815
							China	59.3608
							China	64.8957
							China	56.5837
							China	63.1073
							China	63.225
							China	55.1549
							China	62.8115
							China	50.2699
							China	55.4783
							China	60.1164
							China	61.9258
							China	68.0476
							China	68.7872
							China	58.3112
							China	62.8448
							China	54.4294
							China	65.5367
							China	61.5788
							China	63.3349
							China	66.9885
							China	53.7714
							China	62.1155
							China	59.0912
							China	64.0457
							China	64.8752
							China	60.463
							China	66.6153
							China	64.7797
							China	58.1895
							China	60.9861
							China	61.3198
							China	62.5466
							China	51.351
							China	61.884
							China	62.0924
							China	63.5776
							China	69.2409
							China	63.5901
							China	61.864
							China	61.0609
							China	68.5303
							China	54.6889
							Europe	48.2598
							China	62.0666
							China	67.991
							China	67.8746
							China	63.0912
							China	58.1612
							China	52.1979
							China	61.459
							China	66.7717
							China	60.2118
							China	59.8535
							China	65.7437
							China	57.5212
							China	65.6262
							China	66.9738
							China	64.5657
							Europe	59.9699
							China	70.8636
							China	65.9167
							China	53.5746
							China	66.5744
							China	63.9383
							China	55.9269
							China	63.6567
							China	60.9736
							China	69.3767
							China	67.5995
							China	54.9103
							China	58.6605
							China	64.8255
							China	65.4903
							China	68.4314
							China	61.8111
							China	63.5126
							China	51.6995
							China	55.142
							China	53.8194
							China	59.3998
							China	61.1725
							China	55.9343
							China	59.0983
							China	66.2551
							China	63.5514
							China	61.6194
							China	63.8346
							China	59.123
							China	57.6632
							China	63.4358
							China	61.5955
							China	65.3389
							China	60.4566
[truncated: 9,310 more rows]

## Sheet: Figure 4
Panel a							Panel c						Panel d
							Region	China	US	Europe	Korea & Japan		Lithium
Vehicle production CF							Average	0.95355	0.47284	0.35256	0.6835		Total emissions (kg_CO2e/kg_Li Carbonate)	All-in-Cost (USD/t_paid)	Paid Lithium Produced (kilotonnes)
	GHG emissions (kg_CO2/vehicle produced)						Subregional/state/country grid CO2-intensities (kg_CO2/kWh)	0.903948	0.230657	0.660795	0.693438		3.07452	150751	10.0946
	EV p95	EV p5	Petrol					0.615003	0.503554	0.220581	0.673904		4.45416	161400	25.5078
Production ex Battery	13191.8	13191.8	10705					0.844474	0.501291	0.0742128			4.60873	67754.3	3.16857
Battery	13989.8	8495.02	0					1.18908	0.470065	0.476061			12.1028	59286.4	5.79144
TOTAL	27181.6	21686.8	10705					1.43375	0.388215	0.396468			13.5426	93828.4	2.60223
								1.00297		0.400138			14.7931	58260	1.49549
Break even mileages								0.308086		0.0232692			17.6794	175188	1.30461
	Mileage (km)									0.93589			21.1863	76525.6	1.11598
France p5	52771.4									0.920078			21.5464	58646.2	2.24324
France p95	79175.6									0.405012
Poland p5	146613									0.259642			Nickel
Poland p95	219971									0.0326907			Total emissions (kg_CO2e/kg_Ni Sulfate)	All-in-Cost (USD/t_paid)	Paid Nickel Produced (kilotonnes)
										0.291085			4.07595	11609.6	18.905
Panel b													4.68527	19971.7	30.4387
Lifetime emissions as a function of mileage (kg_CO2)													4.69542	13413.8	15.9613
km	EV p95 PL	EV p5 PL	EV p95 FR	EV p5 FR	Petrol								5.17275	13150.1	3.115
0	27181.6	21686.8	27181.6	21686.8	10705								5.53992	17585.7	186.385
10000	28912	23417.2	27580	22085.2	13184.4								5.87885	26464.6	0.637008
20000	30642.4	25147.6	27978.4	22483.6	15663.9								6.06342	10947.3	16.077
30000	32372.8	26878	28376.8	22882.1	18143.3								6.40651	14455.9	12.5409
40000	34103.2	28608.4	28775.2	23280.5	20622.7								6.48845	18369.1	4.44145
50000	35833.6	30338.8	29173.6	23678.9	23102.2								6.57216	30450.5	0.97112
60000	37564	32069.2	29572.1	24077.3	25581.6								6.60312	15890.5	10.4286
70000	39294.4	33799.6	29970.5	24475.7	28061								6.6829	25394.4	24.5915
80000	41024.7	35530	30368.9	24874.1	30540.4								6.77327	45414.4	1.84585
90000	42755.1	37260.4	30767.3	25272.5	33019.9								6.88697	20948.2	13.5986
100000	44485.5	38990.8	31165.7	25670.9	35499.3								6.92284	30126	9.443
110000	46215.9	40721.2	31564.1	26069.4	37978.7								7.43436	16277.1	3.2274
120000	47946.3	42451.6	31962.5	26467.8	40458.1								8.57887	73349.4	37.62
130000	49676.7	44182	32361	26866.2	42937.6								8.78298	12271.1	0.2673
140000	51407.1	45912.4	32759.4	27264.6	45417								9.46131	14119.4	0.45337
150000	53137.5	47642.8	33157.8	27663	47896.4								9.91734	15964.6	5.15926
160000	54867.9	49373.1	33556.2	28061.4	50375.9								10.9371	26511.6	26.4959
170000	56598.3	51103.5	33954.6	28459.8	52855.3								11.0325	22307.1	4.7606
180000	58328.7	52833.9	34353	28858.3	55334.7								11.1822	15156.3	0.345446
190000	60059.1	54564.3	34751.4	29256.7	57814.1								11.7453	22014	1.5957
200000	61789.5	56294.7	35149.8	29655.1	60293.6								11.966	15441.8	0.6075
210000	63519.9	58025.1	35548.3	30053.5	62773								12.2291	15327.8	0.501481
220000	65250.3	59755.5	35946.7	30451.9	65252.4								14.2274	17047.4	2.716
													15.7937	23971	2.2752
													17.6797	13800.7	0.876
													18.3673	17271.9	0.686
													18.9799	14975.2	0.555
													22.2601	17229.3	14.745
													25.1621	14043.2	0.940298
													34.7479	40167.1	0.076
													34.749	9189.95	0.251947
													Cobalt
													Total emissions (kg_CO2e/kg_Co Sulfate)	All-in-Cost (USD/t_paid)	Paid Cobalt Produced (kilotonnes)
													13.3316	17050.3	11.0818
													14.8433	30884.1	5.03887
													19.5868	39391.4	25.5
													25.1	28804.1	2.7529
													25.9142	45625.9	20.286
													34.5872	34267.7	14.7
													66.2114	94182.2	0.165276

## Sheet: SI Figure 3
	Panel a											Panel b				Panel c
Graphite	Country short	Graphite Equivalent [kilotonnes]	Electricity emissions (kg_CO2e/kg_Graphite)	On-site transportation emissions (kg_CO2e/kg_Graphite)	Reagents emissions (kg_CO2e/kg_Graphite)	Off-site transportation emissions (kg_CO2e/kg_Graphite)	Refining emissions (kg_CO2e/kg_Graphite)	Total emissions (kg_CO2e/kg_Graphite)	moe_total_emissions_lower_bound (kg_CO2e/kg_Graphite)	moe_total_emissions_upper_bound (kg_CO2e/kg_Graphite)		Literature (kg_CO2e/kg_Graphite)	Database (kg_CO2e/kg_Graphite)	Report (kg_CO2e/kg_Graphite)		Country	Deposit type	Coverage	Country & deposit type & coverage share
	CN	642.683	0	0	0	0	7.45	7.45	2.15	2.15		13.8	9.111			CN	Natural	imputed	18.9364
	CN	1170.96	0	0	0	0	10.18	10.18	3.62	3.62		9.616	8.6891			CN	Natural	no	8.62393e-10
												5.31591	1.5952			CN	Synthetic	imputed	34.5019
												6.56	1.9638			CN	Synthetic	no	2.13163e-14
													5.3848			JP	Synthetic	imputed	0
													3.9554			JP	Synthetic	no	12.1771
																US	Synthetic	imputed	0
																US	Synthetic	no	6.76507
																IN	Natural	imputed	0
																IN	Natural	no	0.220101
																IN	Synthetic	imputed	0
																IN	Synthetic	no	6.08857
																MZ	Natural	imputed	0
																MZ	Natural	no	5.00898
																MG	Natural	imputed	0
																MG	Natural	no	3.24111
																RU	Natural	imputed	0
																RU	Natural	no	0.441969
																RU	Synthetic	imputed	0
																RU	Synthetic	no	2.70603
																BR	Natural	imputed	0
																BR	Natural	no	2.56342
																Other	Other	yes	0
																Other	Other	no	7.34936

## Sheet: SI Figure 4
	Panel a											Panel b				Panel c
Nickel Sulfate (without laterite ore deposits)	Country short	Ni Sulfate Equivalent [kilotonnes]	Electricity emissions (kg_CO2e/kg_Ni Sulfate)	On-site transportation emissions (kg_CO2e/kg_Ni Sulfate)	Reagents emissions (kg_CO2e/kg_Ni Sulfate)	Off-site transportation emissions (kg_CO2e/kg_Ni Sulfate)	Refining emissions (kg_CO2e/kg_Ni Sulfate)	Total emissions (kg_CO2e/kg_Ni Sulfate)	moe_total_emissions_lower_bound (kg_CO2e/kg_Ni Sulfate)	moe_total_emissions_upper_bound (kg_CO2e/kg_Ni Sulfate)		Literature (kg_CO2e/kg_Graphite)	Database (kg_CO2e/kg_Graphite)	Report (kg_CO2e/kg_Graphite)		Country	Deposit type	Coverage	Country & deposit type & coverage share
	AU	49.8469	0.699754	0.192141	0.344527	0.20653	2.633	4.07595	0.13534	5.60726		6.18218	10.3016	6.79393		ID	Ni laterite	imputed	0
	CA	80.2579	0.423261	0.0447099	0.0721815	0.662267	3.48285	4.68527	0.91948	4.6917		5.14415	3.4697	7.97876		ID	Ni laterite	no	34.655
	CA	42.0851	0.303905	0.0473516	0.11777	0.205822	4.02057	4.69542	1.44748	4.14426		7.02058	15.2099	10.9872		RU	Ni sulphide	yes	12.3494
	ZW	8.21333	1.78866	0.0229853	0.0961108	0.149506	3.11548	5.17275	0.916328	5.42328		11.3324	14.1371	12.6294		RU	Ni sulphide	no	2.22727
	RU	491.441	0.866147	0.181824	0.118957	0.236165	4.13683	5.53992	1.67539	4.13966		3.64301	8.10412	37.1296		CA	Ni sulphide	yes	6.19264
	US	1.6796	0.580655	0.0404624	0.0606967	0.0134676	5.18357	5.87885	2.625	2.99579		9.65557	2.83934			CA	Ni sulphide	no	2.42086
	US	42.3903	1.021	0.0424758	0.220808	0.263756	4.51538	6.06342	2.03031	3.73747		10.2944	4.78284			AU	Ni laterite	imputed	0
	AU	33.0667	0.319024	0.0519355	0.0441002	0.0343847	5.95707	6.40651	3.40055	2.22434		10.2944	4.00528			AU	Ni laterite	no	2.94557
	AU	11.7108	0.677759	0.0717428	0.0912385	0.168164	5.47955	6.48845	3.00959	2.78842						AU	Ni sulphide	yes	5.01543
	AU	2.56055	0.9866	0.229793	0.265229	0.0130984	5.07744	6.57216	2.69573	3.27876						AU	Ni sulphide	no	0
	FI	27.4971	0.595846	0.154377	0.238992	0.657077	4.95683	6.60312	2.43859	3.26285						CN	Ni sulphide	yes	0.34184
	AU	64.8405	0.00758576	0.573687	0.190973	1.09377	4.81688	6.6829	2.28586	3.39002						CN	Ni sulphide	no	6.9465
	AU	4.86696	2.00866	0.502702	0.150427	0	4.11148	6.77327	1.95476	4.46972						PH	Ni laterite	imputed	0
	BR	35.8556	0.351494	0.641161	0.869095	0.23315	4.79207	6.88697	2.48267	3.63645						PH	Ni laterite	no	7.14759
	CA	24.8984	0.689978	0.202039	0.222091	1.33571	4.47303	6.92284	1.97886	3.77073						NC	Ni laterite	imputed	0
	ZW	8.50969	2.92893	0.0538347	0.301385	0.0519992	4.0982	7.43436	2.18139	4.72291						NC	Ni laterite	no	4.11528
	CA	99.1928	2.9336	0.580068	0.337255	0.541354	4.18658	8.57887	1.76079	4.12555						BR	Ni laterite	imputed	0
	ZA	0.704791	3.29954	0.0233837	0.0407697	0.0160913	5.4032	8.78298	3.52351	3.45504						BR	Ni laterite	no	2.03045
	ZA	1.1954	3.05021	0.00802714	0.0222341	0.00493591	6.3759	9.46131	4.45011	2.43622						BR	Ni sulphide	yes	0.507612
	CN	13.6034	3.31111	0.587047	0.482374	1.49541	4.0414	9.91734	1.92687	4.582						BR	Ni sulphide	no	0
	AU	69.8618	3.86984	0.99854	0.575426	0.671869	4.82145	10.9371	3.12585	4.22087						ZA	Ni sulphide	yes	1.78182
	ZW	12.5523	6.16775	0.162281	0.118694	0.166267	4.4175	11.0325	3.25151	5.15443						ZA	Ni sulphide	no	0.67894
	ZA	0.910838	4.69378	0.01636	0.063444	0.015886	6.39274	11.1822	4.83892	2.79137						Other	Other	yes	0
	ZA	4.20739	3.4751	0.0249884	0.07544	0.0648863	8.10492	11.7453	6.26536	0.793442						Other	Other	no	10.6438
	ZA	1.6018	7.50454	0.0368145	0.289181	0.0372586	4.0982	11.966	3.18064	5.72215
	ZA	1.32226	4.83686	0.669836	1.09741	0.00670711	5.61831	12.2291	4.17543	3.67672
	ZA	7.16128	8.83241	0.0350794	0.145288	0.0290779	5.18559	14.2274	4.59753	4.96426
	ZA	5.99903	8.25558	0.0601599	0.149788	0.00886191	7.31935	15.7937	6.57731	2.67653
	ZA	2.30975	13.4599	0.377259	0.271343	0.0139371	3.55726	17.6797	4.02179	7.64518
	ZA	1.80878	11.6852	0.107557	0.157299	0.02459	6.39274	18.3673	6.43318	4.38563
	ZA	1.46337	12.2285	0.0829639	0.230462	0.0452425	6.39274	18.9799	6.60046	4.55291
	ZA	38.8782	16.2163	0.404971	0.618774	0.126921	4.89312	22.2601	5.97442	6.92611
	ZA	2.47929	18.6983	0.0236929	0.849367	0.483607	5.10711	25.1621	6.80227	7.32597
	ZA	0.200389	27.0793	1.94848	0.435884	0.0348597	5.24943	34.7479	8.79679	9.03585
	ZA	0.664309	29.9351	0	0.677876	0.00281334	4.13324	34.749	8.38383	10.8553

## Sheet: SI Figure 5
Probability density functions (coloured lines) can be created using 04a_Create_Raincloud.ipynb		Region	5th percentile [kg_CO2/kWh]	50th percentile [kg_CO2/kWh]	95th percentile [kg_CO2/kWh]		Production geography	CF [kg_CO2/kg)
		all	14.6306	18.5985	28.6309		China	22.0216
		CN	15.5344	19.2941	29.4985		Europe	14.2721
		US	14.4481	17.7199	27.612		US	17.4953
		EU	13.7311	17.2748	27.7732		China	16.8642
		KRJP	15.4224	18.7789	28.8698		China	21.0384
							US	16.1158
							China	32.5349
							China	17.3941
							China	19.3784
							Europe	13.919
							China	18.3266
							Europe	16.4899
							China	20.4659
							Europe	16.9738
							China	18.7372
							China	20.1677
							China	19.676
							China	18.2056
							China	18.4201
							China	15.0413
							China	18.4348
							US	19.7434
							China	17.9161
							Europe	20.6288
							China	17.3298
							Europe	14.373
							US	17.6616
							China	16.5068
							China	18.8612
							China	20.5535
							China	15.1294
							Europe	14.5224
							Europe	16.8757
							China	15.1573
							China	17.571
							Europe	33.9775
							China	17.9739
							Europe	15.5536
							Europe	14.0541
							Europe	17.2017
							China	17.9402
							China	14.9998
							China	16.775
							China	20.1202
							China	20.1386
							China	20.2864
							US	27.943
							Europe	14.581
							China	18.6895
							US	16.165
							US	14.9114
							China	19.6306
							China	20.8607
							Europe	19.4173
							China	17.2027
							Europe	20.733
							Europe	17.6584
							Europe	19.5602
							Europe	20.6443
							Europe	15.0437
							US	17.8613
							China	18.3179
							US	17.3619
							China	17.0212
							China	18.8141
							China	17.7239
							Europe	18.0585
							China	19.7922
							Europe	14.6279
							China	21.2306
							Europe	18.3413
							China	17.0613
							Europe	17.7459
							China	19.2558
							China	17.4097
							Europe	18.9061
							China	20.9261
							China	19.4209
							China	18.9615
							Europe	29.3902
							Europe	28.0372
							China	20.7045
							Europe	19.1092
							China	21.2515
							China	17.4173
							US	16.3453
							China	20.3311
							Europe	18.1605
							China	13.25
							Europe	15.2935
							China	20.7045
							China	20.5264
							Europe	18.8697
							China	31.7456
							Europe	14.8812
							Europe	21.5841
							China	15.9103
							China	19.9557
							Europe	14.577
							China	20.96
							China	18.4781
							KR/JP	30.3059
							China	18.9065
							China	20.3634
							China	17.5782
							China	17.9978
							China	20.8025
							China	20.0935
							Europe	19.8733
							China	19.1855
							US	18.365
							China	19.2025
							Europe	26.285
							China	19.6743
							China	16.6042
							China	20.7174
							China	18.2287
							Europe	17.9553
							US	17.072
							Europe	22.4149
							Europe	18.4223
							China	18.8906
							Europe	16.8096
							US	19.6381
							China	17.6375
							China	22.3494
							China	19.0631
							Europe	29.5846
							Europe	17.1495
							China	17.6777
							KR/JP	17.5993
							Europe	16.6214
							China	22.5054
							US	18.3777
							China	17.3832
							Europe	18.8071
							China	17.6905
							China	23.1424
							China	20.6266
							Europe	16.0615
							China	19.8766
							Europe	18.9676
							Europe	28.7066
							China	18.9785
							US	19.5779
							China	19.9949
							China	17.9688
							China	18.3438
							China	19.9352
							US	18.0164
							China	17.3282
							China	21.9484
							China	21.3355
							China	15.3251
							Europe	16.1661
							China	20.1383
							China	18.9749
							China	20.8068
							China	20.0803
							China	20.0368
							China	19.6464
							Europe	19.692
							China	18.1749
							Europe	23.2338
							China	32.089
							China	19.0971
							China	18.4776
							China	20.9459
							China	22.045
							China	15.6909
							US	17.2115
							China	16.7011
							China	17.1804
							China	20.6559
							US	14.2285
							China	28.1425
							China	16.5451
							Europe	16.6798
							Europe	11.0102
							China	20.3731
							Europe	18.7721
							US	18.5681
							Europe	15.2549
							US	18.5977
							Europe	18.0922
							China	15.6434
							China	19.2541
							China	32.9896
							China	19.7493
							US	18.7436
							Europe	20.842
							China	25.443
							US	15.1692
							China	20.183
							China	19.0929
							Europe	18.2222
							China	21.6297
							China	19.8404
							China	21.5927
							Europe	16.4295
							US	17.4506
							China	17.695
							China	20.052
							China	20.769
							China	16.1615
							China	19.732
							China	21.2689
							Europe	15.6557
							Europe	16.8853
							Europe	16.5365
							China	21.4099
							China	18.3546
							China	20.0858
							China	19.7266
							Europe	15.2178
							US	15.4665
							Europe	15.8823
							Europe	18.4641
							US	16.983
							China	23.4824
							US	19.519
							Europe	18.487
							China	20.9367
							China	19.5218
							Europe	16.9757
							Europe	29.6415
							China	18.8884
							China	15.107
							China	21.4655
							China	18.7829
							China	21.1664
							China	20.1331
							China	19.5874
							China	14.9779
							Europe	16.7535
							China	21.8193
							KR/JP	15.9984
							Europe	18.6653
							Europe	17.6602
							Europe	16.2547
							China	20.0219
							Europe	15.6839
							China	18.4547
							China	15.5459
							China	20.4457
							Europe	16.8361
							China	20.0515
							China	17.6387
							China	18.4432
							Europe	14.1259
							US	16.5949
							China	21.2965
							China	20.3354
							Europe	19.1114
							Europe	17.106
							Europe	25.6891
							China	20.5651
							China	17.9327
							China	34.5919
							Europe	18.5771
							Europe	16.4236
							China	23.1166
							China	21.3366
							China	20.2469
							China	18.2853
							Europe	16.3192
							China	19.7189
							Europe	13.453
							China	16.8307
							US	18.7504
							Europe	13.6705
							China	22.6854
							Europe	20.0787
							China	15.6991
							China	21.4045
							Europe	19.615
							US	28.4148
							China	20.2441
							China	16.721
							China	20.6632
							Europe	18.2232
							China	18.2466
							Europe	16.7582
							China	21.6453
							Europe	16.9828
							China	20.6635
							China	15.1868
							Europe	27.7258
							China	19.0617
							Europe	18.1929
							China	14.4043
							Europe	16.9294
							China	15.62
							Europe	17.6214
							China	18.6296
							China	18.7442
							US	17.3498
							Europe	28.7401
							China	20.1577
							China	16.1049
							China	16.9285
							Europe	13.8089
							Europe	20.0754
							China	21.5961
							China	29.0572
							China	32.1613
							KR/JP	19.9063
							China	20.5549
							China	20.358
							China	19.2756
							China	21.3986
							China	21.9812
							KR/JP	19.0914
							China	17.8956
							China	19.5695
							US	14.8408
							Europe	18.3412
							China	18.3709
							Europe	15.0923
							Europe	16.0481
							China	19.2111
							China	21.91
							China	18.799
							China	20.0004
							China	16.1031
							China	21.8992
							Europe	18.8238
							Europe	17.2769
							China	19.3782
							China	19.5193
							China	30.0526
							China	20.8008
							China	22.0527
							China	21.3087
							China	31.0051
							China	21.9052
							China	22.4022
							China	19.6264
							US	27.6547
							Europe	15.1032
							China	18.4513
							Europe	17.8223
							Europe	15.9886
							US	15.345
							China	20.3067
							Europe	16.3551
							China	17.8648
							China	20.6157
							Europe	16.2654
							China	20.0857
							China	20.5182
							China	15.5275
							US	16.3056
							China	19.5022
							US	18.9197
							US	18.9721
							US	16.8592
							Europe	19.4278
							US	18.5696
							Europe	15.4028
							China	29.1314
							China	20.2713
							China	22.2774
							China	19.9825
							China	21.9515
							China	18.7911
							Europe	18.2083
							KR/JP	15.0833
							Europe	17.0925
							China	21.1171
							Europe	14.8222
							Europe	16.8291
							China	18.7149
							Europe	18.8458
							US	18.2898
							Europe	12.4508
							China	31.6569
							China	18.5256
							Europe	16.1164
							US	19.6978
							China	15.0464
							US	16.8709
							China	18.746
							US	20.6007
							US	16.8219
							China	18.8572
							US	17.6282
							US	16.6514
							Europe	17.7724
							US	17.4444
							China	24.3772
							China	13.4814
							US	19.239
							China	19.0692
							Europe	16.7285
							US	18.2157
							China	20.8794
							China	19.2482
							China	21.877
							China	17.4961
							China	17.5471
							China	17.1505
							US	14.5912
							China	17.3591
							China	19.1167
							US	15.2201
							Europe	14.008
							China	18.4323
							China	21.0441
							China	21.1028
							China	21.6022
							Europe	20.5921
							Europe	14.2306
							China	21.1069
							China	18.842
							China	30.7975
							Europe	15.3184
							China	21.4298
							China	20.5361
							Europe	12.9516
							China	20.0115
							China	20.9523
							Europe	17.6167
							Europe	14.2922
							Europe	28.633
							China	17.8579
							Europe	17.0188
							China	31.7159
							China	18.02
							China	16.7834
							China	20.5527
							China	18.8227
							Europe	17.8343
							China	21.9281
							China	16.3244
							China	31.6661
							US	13.8775
							US	19.5162
							Europe	19.0329
							Europe	14.5832
							China	17.6957
							China	31.2561
							China	16.5663
							KR/JP	17.89
							US	19.0394
							China	21.5925
							China	16.0128
							China	16.8325
							China	15.5387
							China	21.8655
							Europe	18.2144
							China	29.241
							China	20.5841
							China	32.5847
							China	21.3934
							China	29.9454
							China	16.5638
							Europe	17.2297
							US	19.6514
							China	21.4573
							US	16.2004
							Europe	18.7183
							China	19.555
							US	30.1397
							China	16.3357
							Europe	18.7221
							Europe	17.4028
							China	18.1708
							China	16.4381
							Europe	18.1008
							US	19.2252
							Europe	19.9812
							Europe	13.6462
							China	19.1806
							China	20.1409
							China	20.4186
							Europe	18.6491
							China	18.6277
							Europe	16.5382
							China	22.3621
							China	20.3212
							Europe	18.2626
							Europe	13.1212
							China	18.7417
							China	24.5449
							Europe	17.2774
							China	19.1906
							China	13.5179
							US	11.9371
							China	23.1452
							US	18.366
							China	19.855
							China	15.0252
							US	16.9168
							Europe	16.6595
							China	29.968
							China	20.6812
							US	16.3867
							Europe	27.3849
							China	20.7398
							US	19.5437
							China	31.979
							China	21.1298
							China	20.5083
							US	16.9496
							Europe	20.8273
							US	16.5111
							Europe	16.538
							Europe	17.3372
							US	17.5073
							China	19.693
							China	18.2937
							China	17.6014
							US	16.8543
							US	18.0267
							Europe	14.8549
							China	17.9458
							China	20.1453
							China	19.4433
							Europe	29.6698
							China	17.4272
							China	20.2866
							China	27.6519
							Europe	19.1124
							Europe	16.9333
							China	17.0035
							US	17.5431
							US	16.3285
							US	16.4079
							China	15.6457
							China	21.1472
							Europe	20.2397
							China	17.895
							Europe	16.2794
							US	20.4804
							Europe	18.2338
							China	18.0734
							Europe	14.8406
							China	17.7649
							Europe	17.7051
							Europe	16.7199
							China	29.5274
							China	15.6056
							China	17.8853
							US	14.9617
							China	22.2185
							Europe	15.8323
							US	18.2443
							China	18.1664
							China	18.489
							US	16.5835
							China	18.544
							China	20.2141
							Europe	17.0225
							China	19.8516
							China	20.4736
							China	17.6426
							China	21.7391
							China	20.8373
							Europe	22.2958
							US	15.7724
							Europe	16.0148
							Europe	17.7199
							China	30.5407
							China	15.5883
							China	20.8251
							Europe	14.8231
							Europe	27.8965
							China	19.4642
							China	20.4415
							KR/JP	18.8801
							China	16.0402
							China	20.4528
							China	17.0807
							US	19.1681
							China	21.3372
							China	19.178
							Europe	19.0087
							China	19.2847
							China	18.0885
							China	20.587
							China	21.234
							China	22.5273
							US	17.9277
							Europe	16.0305
							Europe	16.0604
							Europe	15.9849
							US	17.5943
							China	20.2469
							China	17.0636
							US	17.8875
							China	31.7364
							China	19.685
							Europe	13.7996
							China	19.0919
							US	26.1856
							Europe	17.5982
							US	19.6545
							China	20.1444
							US	17.5552
							Europe	16.8704
							China	19.2647
							US	14.398
							China	16.8705
							Europe	30.762
							US	17.8636
							Europe	18.9348
							Europe	25.0849
							China	16.4454
							Europe	13.3382
							China	19.2709
							China	21.4786
							US	13.1213
							US	20.0673
							China	29.4566
							China	20.0019
							Europe	14.7883
							China	19.2022
							China	20.1218
							China	19.2378
							China	19.7982
							China	20.8205
							US	17.9953
							Europe	17.6787
							China	19.7183
							China	18.6578
							Europe	16.1739
							China	20.405
							Europe	18.8573
							US	17.8447
							Europe	19.9272
							China	17.8251
							China	19.3594
							US	17.8358
							China	21.2848
							Europe	15.6067
							China	29.8665
							China	21.7617
							Europe	17.6374
							Europe	20.6486
							US	18.5963
							China	15.4276
							Europe	18.187
							China	31.3873
							China	33.5592
							China	29.4369
							Europe	14.4862
							China	18.7839
							KR/JP	17.762
							China	20.7308
							US	16.5658
							Europe	21.583
							China	17.7877
							China	29.2043
							Europe	17.8496
							China	20.2576
							China	19.4417
							China	15.8428
							China	18.648
							China	20.5982
							Europe	18.9861
							China	18.6323
							China	20.5835
							Europe	19.6333
							China	20.2539
							China	19.7198
							China	18.8333
							China	20.8625
							China	18.8415
							US	21.6211
							China	19.1938
							Europe	15.5526
							China	18.1179
							China	21.0491
							China	21.1078
							China	18.7629
							China	18.8974
							US	15.8755
							Europe	15.7877
							US	17.9912
							China	20.1086
							Europe	16.0628
							Europe	17.4716
							China	19.9488
							China	17.507
							Europe	18.8323
							Europe	15.4052
							China	20.4364
							Europe	14.8192
							Europe	18.1095
							China	20.4948
							US	16.1977
							China	13.7074
							China	16.2496
							China	17.8334
							China	19.3108
							US	17.3632
							China	16.0492
							US	17.2397
							US	29.7254
							Europe	17.9873
							China	18.2921
							Europe	14.7552
							China	16.6589
							China	18.1789
							China	19.3008
							China	18.5504
							China	22.283
							China	19.4035
							China	21.6313
							Europe	16.9632
							China	19.4573
							China	18.5712
							China	17.5196
							US	18.0219
							China	19.4164
							China	18.8783
							China	17.5397
							US	15.1463
							Europe	19.3418
							Europe	16.089
							China	20.709
							US	18.4994
							Europe	17.3463
							Europe	17.5872
							China	22.4159
							China	16.2318
							China	20.576
							China	21.0396
							US	19.484
							China	20.9634
							China	19.7173
							Europe	21.7933
							China	29.7178
							China	18.9506
							US	14.8407
							Europe	15.9133
							China	18.8984
							China	17.774
							China	17.8089
							China	21.3272
							Europe	17.7062
							China	23.2495
							China	31.3712
							China	19.5186
							China	22.523
							China	17.5589
							US	16.684
							Europe	17.6701
							China	17.4197
							US	20.0603
							China	19.9273
							China	14.0076
							China	21.2497
							US	15.8377
							China	16.5962
							US	18.8591
							Europe	17.4771
							US	26.9998
							US	18.4538
							Europe	16.4706
							China	19.8735
							China	19.1124
							China	19.2321
							China	26.4483
							China	16.7493
							Europe	16.7462
							Europe	18.3538
							China	21.4034
							China	18.2582
							Europe	16.9589
							Europe	17.6878
							China	21.2873
							Europe	15.3635
							US	16.9366
							US	16.3028
							China	20.7758
							Europe	19.9819
							China	15.0279
							China	19.9533
							China	18.7463
							China	17.3823
							Europe	14.4881
							China	17.7756
							China	19.4438
							Europe	13.2485
							KR/JP	20.3186
							Europe	12.8655
							US	14.1099
							China	21.7508
							Europe	16.953
							China	21.3929
							Europe	18.3425
							China	19.8252
							China	33.903
							China	16.9677
							China	17.8561
							Europe	17.4208
							China	19.9593
							China	18.1583
							China	17.0448
							Europe	18.3592
							China	21.0603
							China	16.9056
							Europe	17.2608
							China	17.9342
							China	16.5196
							China	21.1987
							China	18.5239
							China	21.7606
							China	20.8406
							China	19.3726
							US	18.473
							Europe	16.4911
							US	16.5254
							China	20.8388
							Europe	14.8061
							Europe	17.9266
							China	19.3091
							Europe	20.4636
							US	19.7934
							China	30.6822
							China	19.7749
							Europe	16.899
							China	19.827
							China	17.2902
							Europe	17.5017
							China	21.2262
							KR/JP	19.9201
							Europe	18.2975
							China	19.1503
							China	15.588
							Europe	15.4429
							US	14.488
							China	16.6652
							China	17.507
							China	18.1029
							China	19.5316
							China	19.6633
							China	16.6255
							China	19.3509
							US	17.2747
							Europe	15.268
							China	23.0459
							China	20.986
							China	18.7286
							China	16.9411
							Europe	16.7792
							China	20.9946
							China	15.0588
							Europe	17.4511
							Europe	29.3655
							China	17.768
							China	19.7808
							China	17.6121
							China	22.7002
							China	26.685
							US	12.7887
							China	18.6303
							US	27.9687
							Europe	17.8197
							Europe	15.2173
							Europe	17.6931
							US	17.7052
							Europe	17.1812
							China	16.9332
							Europe	18.7629
							China	17.3203
							China	18.3309
							Europe	17.6628
							US	16.2401
							China	19.7599
							China	20.7206
							Europe	19.7557
							China	17.3503
							China	15.5083
							US	16.3252
							China	18.7909
							US	15.204
							US	20.8259
							China	15.0703
							China	20.7842
							Europe	19.614
							KR/JP	14.6685
							China	17.7168
							China	15.9815
							US	16.8286
							KR/JP	17.9549
							Europe	18.3346
							Europe	14.3867
							US	13.4046
							US	16.5459
							Europe	18.0559
							China	19.6442
							China	21.5793
							Europe	28.4303
							China	19.8402
							China	18.8959
							Europe	17.3321
							KR/JP	18.5765
							China	17.3087
							Europe	17.3939
							China	19.6302
							China	21.2996
							Europe	19.6565
							China	18.4852
							China	21.4763
							China	17.8075
							China	29.6973
							China	21.0465
							China	17.9192
							China	17.478
							Europe	19.1183
							Europe	17.1252
							China	18.0817
							Europe	25.6945
							Europe	12.1674
							China	17.82
							China	17.2927
							China	20.1394
							China	22.0298
							Europe	16.616
							China	17.6257
							China	19.0606
							China	20.5463
							China	15.8049
							China	19.471
							China	22.7688
							China	20.8616
							Europe	18.1022
							Europe	18.5418
							China	18.4621
							China	23.4465
							China	21.5807
							China	31.4008
							China	15.8922
							US	25.0223
							China	18.9815
							China	19.8305
							China	20.068
							China	21.5487
							China	20.6187
							Europe	20.0763
							Europe	19.6646
							China	21.9924
							China	20.3471
							Europe	14.3968
							China	17.1851
							China	16.7803
							Europe	20.2813
							China	28.651
							China	20.6369
							China	31.8396
							China	17.4803
							China	17.55
							China	17.1307
							China	20.9428
							Europe	12.5673
							Europe	17.1229
							China	16.6566
							Europe	28.7749
							China	20.0388
							China	17.6103
							Europe	16.9202
							China	20.2787
							China	28.4004
							China	14.7844
							Europe	13.9748
							China	17.3814
							China	21.0154
							Europe	16.5363
							Europe	16.9152
							China	16.3834
							China	19.2714
							US	14.3994
							China	18.5919
							China	16.8337
							Europe	19.139
							US	17.962
							China	20.1393
							China	29.6948
							US	18.6116
							China	18.1844
							US	17.4091
							China	20.4619
							China	17.9904
							China	17.9288
							China	20.3853
							Europe	19.5301
							China	15.7797
							China	16.1695
							China	17.8475
							China	30.0467
							US	19.8938
							US	15.282
							US	13.7576
							China	15.1277
							China	19.0225
							KR/JP	18.3063
							KR/JP	17.2652
							China	20.899
							China	19.9519
							Europe	15.9385
							China	17.2594
							China	21.475
							China	19.0455
							US	19.8755
							Europe	20.1598
							China	24.2855
							China	20.5911
							China	19.7534
							China	20.7627
							China	22.7571
							China	22.2959
							China	32.2074
							Europe	21.3123
							China	17.3614
							China	20.2081
							Europe	22.1522
							US	20.1258
							China	19.2725
							China	16.6311
							China	31.5249
							China	16.9442
							Europe	17.4584
							China	21.9213
							US	18.2287
							US	15.6802
							China	20.2926
							China	18.0482
							Europe	18.5437
							Europe	19.8012
							China	24.4645
							China	28.4622
							China	32.1218
							China	17.4887
							China	20.1629
							US	16.0587
							China	16.6606
							China	30.266
							China	18.7137
							China	18.6405
							Europe	18.1816
							Europe	19.3946
							Europe	16.2478
							China	15.7695
							China	17.9896
							Europe	19.1084
							Europe	18.6617
							China	18.2887
							China	19.4468
							China	20.1887
							China	16.9679
							China	20.8435
							US	18.2889
							China	18.8214
							China	18.5877
							Europe	16.0896
							Europe	17.5097
							China	20.0185
							China	19.5412
							Europe	20.0417
							China	17.9404
							China	18.1462
							Europe	20.1695
							China	20.1543
							China	18.6445
							China	21.0038
							US	17.3397
							China	20.3131
							US	17.7593
							China	18.3525
							US	18.5044
							Europe	16.3988
							China	19.5969
							China	16.9284
							China	19.041
							China	32.885
							China	24.1177
							China	29.5052
							China	21.9578
							China	18.9303
							US	16.3942
							China	30.0668
							Europe	15.5291
							China	18.8302
							China	20.121
							China	18.0803
							China	18.8282
							China	18.7317
							Europe	19.5757
							China	18.5044
							US	15.5214
							China	19.6589
							China	29.6006
							China	15.724
							China	19.2934
							China	22.2231
							US	17.4227
							Europe	15.5134
							China	20.4888
							China	18.3055
							China	18.8392
							Europe	28.5325
							China	20.8196
							US	15.936
							China	16.0083
							China	21.102
							China	19.9009
							Europe	25.3114
							China	19.953
							China	20.337
							US	13.7649
							Europe	16.2991
							US	17.3103
							Europe	14.2992
							US	15.5345
							China	19.8366
							China	21.5184
							China	21.2839
							China	19.4969
							China	20.6642
							China	18.7137
							China	16.4891
							Europe	18.6685
							Europe	20.2114
							China	20.318
							China	15.7239
							US	20.0106
							China	21.2159
							China	21.0137
							Europe	18.6601
							Europe	17.9692
							US	29.3656
							US	18.3373
							China	18.4352
							China	31.0269
							China	16.4261
							China	17.4615
							China	22.8141
							China	16.8634
							China	20.6457
							China	14.2952
							China	25.1573
							US	16.1906
							US	13.8358
							China	18.9775
							China	15.4963
							Europe	14.1312
							China	20.0416
							China	18.4256
							Europe	29.5803
							China	18.5971
							China	30.1497
							China	21.0728
							Europe	18.1037
							China	15.8117
							China	30.3793
							China	18.9617
							China	19.4811
							Europe	13.0577
							Europe	15.5133
							US	17.3858
							Europe	15.8114
							China	19.1975
							China	20.0273
							US	15.5975
							China	20.7375
							China	18.1207
							China	17.8389
							China	20.6745
							China	16.6626
							Europe	15.9016
							China	16.3862
							US	16.8937
							China	19.0282
							China	18.6072
							China	20.6965
							China	20.8818
							Europe	27.0375
							China	20.9942
							China	16.7587
							China	19.743
							China	18.9244
							China	15.3645
							China	15.382
							US	21.114
							China	20.3365
							Europe	14.1764
							China	15.4106
							US	17.8385
							China	19.3606
							China	18.8064
							China	20.0702
							Europe	20.9099
							Europe	18.1338
							China	17.4124
							China	20.4538
							Europe	19.0215
							China	18.4315
							Europe	15.0009
							China	19.4577
							Europe	15.4657
							China	19.3325
							China	18.6891
							China	20.8644
							China	20.6802
							Europe	15.6889
							Europe	19.296
							China	15.8928
							Europe	11.8618
							Europe	19.2258
							China	20.3914
							China	18.5597
							China	21.5175
							China	19.6231
							China	19.8531
							China	19.6439
							Europe	17.5475
							China	19.158
							Europe	16.3242
							KR/JP	18.1799
							Europe	16.0722
							Europe	31.1606
							China	22.0101
							Europe	16.0289
							China	15.8792
							China	16.8778
							China	20.2392
							US	18.607
							US	17.2105
							China	20.3087
							China	20.5498
							US	14.5866
							China	20.6647
							US	18.5377
							China	28.412
							China	20.7259
							China	20.1156
							Europe	15.549
							US	19.7193
							Europe	16.9118
							US	17.1336
							China	18.8334
							US	19.3011
							Europe	19.2732
							US	17.001
							US	19.4179
							US	19.9565
							KR/JP	18.149
							China	15.5784
							China	18.6772
							China	19.8133
							KR/JP	18.8452
							Europe	18.1551
							China	21.0167
							KR/JP	18.9033
							China	17.994
							Europe	17.5329
							China	22.2076
							US	29.3848
							China	21.6428
							US	21.5644
							China	16.1056
							Europe	29.1157
							China	19.6712
							China	17.8827
							Europe	18.4954
							China	18.9079
							China	27.7192
							China	20.8751
							China	18.3419
							KR/JP	29.4138
							China	20.0095
							China	17.5899
							Europe	16.7982
							China	17.678
							China	19.5947
							China	18.5271
							China	23.078
							China	18.5523
							China	20.971
							Europe	18.2025
							China	19.0512
							Europe	16.4143
							Europe	25.2453
							China	14.2062
							China	17.9593
							China	22.491
							China	33.5093
							China	20.6091
							Europe	16.4442
							China	29.4111
							US	18.2066
							China	15.0772
							Europe	19.3127
							Europe	17.0338
							China	19.7917
							China	29.2109
							China	20.2084
							Europe	14.8881
							KR/JP	25.4434
							US	15.8254
							US	28.2496
							China	20.1601
							China	16.0435
							China	18.0536
							Europe	18.8732
							US	17.5939
							China	21.4601
							Europe	17.5318
							China	29.0625
							China	15.4533
							Europe	13.4073
							China	17.3004
							Europe	18.9381
							China	16.4135
							Europe	16.5492
							China	20.9363
							Europe	20.7026
							China	20.6305
							China	17.8347
							China	19.6589
							China	22.0457
							China	31.7419
							China	20.0428
							Europe	17.2549
							Europe	14.9068
							China	20.3695
							China	18.4944
							China	18.833
							China	21.5487
							Europe	17.8113
							China	15.5924
							Europe	17.085
							China	17.4713
							Europe	16.6991
							Europe	15.0811
							KR/JP	21.1447
							China	19.0073
							China	21.2029
							US	19.7917
							China	34.0119
							KR/JP	15.2003
							Europe	14.66
							Europe	18.5772
							Europe	18.1231
							China	16.2742
							Europe	11.4768
							Europe	12.6127
							China	18.2551
							China	18.9665
							US	18.549
							Europe	16.8932
							China	20.6534
							Europe	15.3694
							Europe	16.3175
							China	15.5118
							China	20.4923
							China	17.7603
							China	30.7472
							China	21.3343
							China	23.6089
							US	17.3552
							China	15.7409
							Europe	18.687
							China	19.8481
							China	18.5651
							China	26.9308
							China	18.6158
							China	18.0432
							China	17.4869
							China	17.3815
							China	18.5537
							Europe	17.2038
							China	21.3564
							KR/JP	15.7125
							China	17.7295
							China	17.3432
							Europe	29.1788
							China	20.0747
							China	19.1681
							China	16.8502
							China	18.8222
							US	15.5497
							China	18.7627
							Europe	17.9209
							China	17.5127
							Europe	19.4937
							China	19.4503
							China	20.6296
							Europe	17.8603
							Europe	22.0515
							China	32.5406
							China	18.8546
							China	18.245
							Europe	19.1469
							Europe	18.1861
							US	17.9436
							China	16.2889
							Europe	19.0924
							China	23.8866
							China	20.1809
							Europe	19.0547
							China	23.3547
							China	18.8973
							China	17.9809
							US	13.1372
							Europe	15.9463
							China	16.8077
							Europe	16.2645
							Europe	17.7738
							China	20.7749
							US	16.1918
							Europe	18.5156
							China	20.8342
							China	17.9571
							China	16.9404
							China	31.8036
							Europe	16.9751
							China	18.4496
							China	20.8541
							US	18.9906
							Europe	17.7205
							US	15.3303
							US	14.3045
							China	20.0324
							China	19.7589
							China	21.4111
							Europe	20.6374
							China	20.6841
							Europe	19.3949
							Europe	17.6233
							China	18.6688
							Europe	20.4236
							China	19.156
							China	20.4335
							China	17.495
							US	15.5072
							China	15.8882
							Europe	15.5044
							Europe	14.1888
							KR/JP	16.8525
							Europe	19.1697
							Europe	20.0794
							China	20.833
							China	20.1795
							China	18.8877
							US	17.8563
							China	20.1371
							US	14.3669
							Europe	17.6898
							China	21.9795
							China	19.8829
							China	16.277
							China	20.949
							Europe	17.1077
							KR/JP	19.6821
							US	27.4668
							China	19.1846
							China	17.9589
							US	17.5265
							China	18.9131
							China	18.9955
							Europe	18.2962
							US	15.8712
							Europe	15.329
							US	19.244
							China	17.4715
							China	20.1838
							US	14.5971
							Europe	18.2882
							Europe	16.3702
							China	20.9707
							China	16.5239
							China	21.5732
							China	19.7656
							China	18.8854
							Europe	17.5949
							China	19.0765
							Europe	20.0904
							Europe	14.27
							Europe	27.7866
							China	17.5092
							Europe	19.2893
							Europe	17.1263
							Europe	19.8025
							China	18.4484
							China	21.132
							China	18.3947
							China	16.1389
							China	20.0118
							Europe	15.4756
							China	20.1326
							KR/JP	31.3564
							Europe	14.1513
							Europe	17.7761
							US	19.4455
							Europe	18.2543
							KR/JP	18.8751
							US	19.66
							China	16.8027
							China	21.2578
							China	15.6296
							China	22.6222
							China	20.8347
							China	18.8089
							China	19.8149
							China	20.9979
							China	17.5472
							China	17.2199
							China	16.1395
							Europe	18.3159
							China	21.4385
							US	16.8914
							US	31.3244
							China	16.261
							US	20.4519
							China	20.4578
							US	16.7864
							US	27.6238
							KR/JP	15.7111
							China	21.9246
							China	18.4267
							US	16.149
							China	15.7138
							China	18.3206
							China	20.1194
							Europe	16.8157
							China	17.5461
							Europe	17.801
							China	15.7219
							China	14.6311
							China	18.6467
							China	21.4377
							Europe	14.8443
							Europe	17.0207
							China	20.1209
							China	22.5985
							Europe	17.5619
							China	22.2011
							US	17.3542
							China	16.57
							China	22.3589
							US	15.9678
							Europe	16.2216
							China	18.6756
							China	16.9754
							China	21.0642
							US	16.3956
							US	18.6222
							US	18.5928
							China	15.6707
							US	16.3444
							China	19.0213
							China	19.9906
							China	20.2512
							US	17.8106
							China	16.2555
							China	16.6461
							China	18.7643
							China	18.4055
							China	28.797
							China	17.3865
							Europe	18.921
							Europe	16.5794
							Europe	20.0297
							China	19.5432
							Europe	19.3294
							China	16.3087
							Europe	15.6162
							China	18.5571
							China	14.9974
							China	31.7175
							US	14.4451
							China	16.9879
							China	29.6326
							Europe	18.4988
							China	16.395
							China	17.3206
							China	18.1927
							China	18.2741
							China	21.3014
							China	18.414
							US	17.174
							US	17.0552
							China	20.6605
							China	18.611
							Europe	13.275
							Europe	18.3146
							China	14.4761
							Europe	16.3069
							US	17.6549
							US	18.6496
							China	19.355
							China	17.726
							US	18.5026
							China	19.1888
							China	19.7429
							China	17.6889
							China	18.0924
							China	19.6466
							China	20.2828
							US	17.3994
							China	17.3991
							China	30.8293
							US	13.5173
							China	17.9267
							China	19.1177
							China	20.5741
							China	17.8267
							China	18.7227
							China	19.1576
							US	16.4196
							China	20.4204
							China	29.7574
							US	28.7559
							Europe	16.2298
							China	19.3809
							China	16.3388
							China	18.6707
							China	19.2489
							China	17.6345
							US	17.4457
							China	16.9684
							US	17.5035
							China	21.5766
							China	18.8815
							KR/JP	19.3194
							China	18.1212
							China	20.4856
							China	28.6905
							Europe	16.4481
							China	32.1285
							China	17.816
							China	20.0705
							US	16.3749
							China	19.2442
							China	31.7539
							US	16.1287
							China	20.6926
							China	18.475
							China	17.2671
							China	13.7035
							US	19.3016
							Europe	16.3537
							US	18.4386
							China	19.5906
							China	20.2316
							Europe	18.5742
							Europe	14.473
							Europe	14.2364
							Europe	14.2284
							Europe	16.697
							Europe	18.5973
							China	19.3416
							China	19.4756
							China	19.2319
							Europe	17.0225
							Europe	16.883
							China	16.7753
							China	18.677
							China	17.5261
							China	18.8868
							Europe	15.3512
							Europe	16.084
							Europe	15.8811
							Europe	15.5224
							Europe	17.5894
							China	22.1915
							China	30.1411
							Europe	16.256
							Europe	16.0251
							Europe	14.2309
							China	17.48
							China	16.125
							KR/JP	20.1017
							China	21.6604
							KR/JP	13.4311
							China	17.7375
							US	27.9584
							China	15.035
							China	18.9593
							China	20.4219
							Europe	17.0106
							US	14.2784
							China	31.8732
							Europe	16.5869
							Europe	27.2529
							China	21.7816
							China	17.8915
							China	18.7361
							China	16.2755
							Europe	17.1104
							Europe	14.4637
							Europe	18.3427
							Europe	31.5856
							China	19.1885
							Europe	29.9207
							Europe	20.2388
							Europe	16.3731
							US	17.2369
							Europe	18.2466
							Europe	18.7289
							China	18.2824
							China	20.3766
							Europe	21.7629
							Europe	27.3114
							China	18.3069
							Europe	14.3318
							Europe	15.5448
							China	18.9008
							US	13.1642
							China	16.705
							Europe	14.6774
							China	31.3081
							China	18.2387
							China	18.4675
							US	15.0503
							China	16.1825
							China	26.2438
							China	16.8101
							Europe	16.8148
							Europe	19.1342
							Europe	15.9471
							China	18.6333
							Europe	18.0215
							China	19.5264
							China	18.8246
							China	12.8944
							China	19.8817
							China	13.8208
							Europe	12.6623
							China	15.9653
							Europe	17.2945
							China	16.2831
							Europe	16.2019
							China	21.6939
							China	19.2294
							China	18.4299
							China	21.2287
							China	22.0889
							Europe	19.1278
							China	21.5448
							US	29.0798
							China	22.042
							China	18.1157
							China	18.7187
							China	18.2046
							Europe	18.1834
							China	21.0467
							China	21.3838
							China	20.5004
							China	17.2043
							Europe	16.7871
							China	21.18
							Europe	20.357
							China	30.8848
							China	18.1345
							Europe	17.0902
							Europe	18.7759
							China	22.9002
							Europe	14.0648
							China	21.2492
							Europe	17.7963
							China	17.6588
							US	19.1709
							China	19.9266
							China	21.2791
							China	20.8536
							US	14.9988
							Europe	18.9351
							China	17.987
							China	17.8209
							China	19.4162
							China	28.7062
							China	16.232
							China	19.8655
							China	21.9376
							China	18.9241
							China	18.7923
							China	16.0189
							Europe	17.1191
							Europe	16.4866
							China	21.5133
							China	14.398
							China	17.5016
							US	19.8256
							Europe	14.1632
							Europe	16.5767
							China	18.226
							Europe	14.6185
							China	15.9187
							Europe	12.3922
							US	18.5469
							China	17.379
							China	20.4471
							China	20.617
							China	21.4521
							China	23.7451
							China	19.882
							China	20.5003
							Europe	18.9006
							US	17.6012
							Europe	15.9527
							China	18.2509
							China	18.0157
							US	15.4791
							China	19.6076
							US	18.0844
							China	22.0787
							China	16.6235
							KR/JP	19.2052
							China	18.4715
							Europe	18.0167
							China	18.4769
							Europe	15.6382
							Europe	16.9561
							China	16.3648
							China	19.9581
							Europe	19.85
							China	21.1919
							Europe	14.7503
							China	16.2783
							China	17.7821
							China	20.7369
							US	15.2101
							China	17.6215
							China	17.2167
							China	28.8563
							US	14.117
							China	15.9327
							China	20.2479
							China	18.4347
							China	21.0643
							China	25.3836
							Europe	18.3211
							China	15.8794
							Europe	17.3441
							Europe	16.0767
							China	18.5779
							China	18.7928
							China	19.3091
							Europe	18.777
							Europe	17.7768
							China	18.7329
							US	29.879
							China	17.5511
							China	21.4777
							US	18.0039
							China	19.4117
							US	16.3838
							US	19.5751
							China	17.2142
							China	15.6872
							China	21.7752
							Europe	18.064
							China	17.1621
							Europe	14.8135
							China	16.0624
							China	19.0563
							Europe	20.4721
							US	18.4537
							China	31.6701
							China	19.4499
							US	16.054
							Europe	15.1458
							China	18.7188
							China	19.5787
							Europe	13.5765
							China	18.1457
							Europe	17.8301
							China	19.8563
							China	16.8285
							China	19.6654
							China	21.3179
							China	20.1538
							China	15.6109
							Europe	13.9276
							Europe	16.5148
							Europe	21.6334
							China	16.6395
							China	17.238
							China	22.1446
							KR/JP	18.8219
							KR/JP	16.6499
							China	17.8485
							China	21.9904
							China	19.6409
							Europe	13.8194
							Europe	13.1246
							China	22.4446
							China	21.8087
							US	20.3933
							China	18.9417
							US	20.2602
							Europe	17.746
							China	20.5657
							China	19.6006
							Europe	18.7679
							China	20.6374
							China	20.7468
							Europe	11.9948
							Europe	21.2729
							Europe	12.8128
							China	17.3793
							China	29.3924
							China	18.0397
							Europe	17.4869
							China	18.6962
							China	21.6274
							China	20.6413
							US	20.0498
							US	15.0171
							China	28.27
							US	17.7765
							China	20.0314
							China	21.97
							China	20.7549
							US	22.2019
							China	21.2102
							China	19.9933
							China	18.3854
							US	15.6394
							China	18.0456
							China	22.6208
							KR/JP	16.9859
							Europe	18.7092
							China	19.1868
							China	17.2181
							China	18.621
							China	29.5443
							China	20.3674
							China	23.289
							Europe	17.7567
							Europe	27.8917
							Europe	19.7561
							China	20.8674
							China	19.7367
							Europe	14.6524
							Europe	19.9417
							China	30.7409
							US	17.6537
							US	15.8405
							US	16.2114
							China	18.5637
							China	18.3728
							US	15.9018
							China	19.2077
							US	20.136
							Europe	18.8419
							China	15.5221
							China	22.5465
							China	17.0609
							China	20.2256
							China	15.4649
							US	16.2
							China	21.0714
							Europe	17.552
							Europe	17.1188
							China	20.2113
							Europe	16.8917
							Europe	17.2277
							Europe	16.7051
							Europe	27.6507
							Europe	17.2527
							China	20.8239
							China	16.2704
							China	18.1035
							China	17.7432
							Europe	18.045
							China	17.3604
							China	11.6424
							China	20.7934
							Europe	17.9967
							China	16.0878
							China	21.4772
							China	16.1699
							China	25.472
							China	17.7044
							Europe	16.7249
							China	21.7596
							US	25.1889
							China	20.9034
							China	18.6571
							China	18.6933
							US	18.8419
							Europe	15.4071
							China	21.024
							US	18.9675
							Europe	15.2683
							China	28.882
							US	17.5956
							China	15.6749
							China	17.4066
							China	16.4165
							China	18.8442
							China	30.6828
							China	21.4002
[truncated: 9,309 more rows]

## Sheet: SI Figure 6
Probability density functions (coloured lines) can be created using 04a_Create_Raincloud.ipynb		Region	5th percentile [kg_CO2/kWh]	50th percentile [kg_CO2/kWh]	95th percentile [kg_CO2/kWh]		Production geography	CF [kg_CO2/kg)
		all	8.61259	9.96904	10.9758		China	9.34928
		CN	8.66509	9.99689	10.9904		China	9.4691
		US	8.2605	9.51081	10.3224		China	8.42323
		EU	8.04425	9.34803	10.3566		China	9.09077
		KRJP	8.62884	9.83615	10.6509		China	10.2694
							China	10.5819
							China	9.57001
							Europe	10.2742
							China	9.34567
							China	9.92069
							China	9.31087
							China	8.66934
							China	9.41548
							China	10.4034
							China	11.665
							China	10.3642
							China	8.51971
							China	10.5657
							China	11.0829
							China	9.31058
							China	9.60593
							China	11.1149
							China	10.2015
							China	10.3821
							China	9.53044
							China	9.83206
							China	10.5314
							China	10.707
							China	10.2212
							China	10.479
							China	10.0724
							China	10.0546
							China	10.8823
							China	10.3611
							China	9.96344
							China	10.2968
							China	9.38997
							China	10.5833
							China	8.01421
							US	9.21788
							China	10.314
							China	8.93836
							China	8.69972
							China	10.1684
							China	8.29531
							China	9.66045
							China	9.89145
							China	9.56228
							China	9.47867
							China	9.25194
							China	10.7741
							China	10.2924
							China	9.92497
							China	10.4051
							China	10.2694
							China	8.80951
							China	11.1803
							China	10.502
							China	8.77963
							China	9.49962
							China	9.98793
							China	9.45941
							China	10.247
							China	10.5628
							China	10.19
							China	10.4403
							China	10.1224
							China	9.23374
							China	9.30948
							China	10.5349
							China	11.1278
							China	9.99682
							China	9.88752
							China	9.63472
							China	9.75526
							China	8.21435
							China	9.35656
							China	8.86809
							China	9.8775
							China	10.0431
							China	9.54048
							China	10.3979
							China	10.1334
							China	9.85476
							China	10.0323
							China	10.1622
							China	9.91076
							US	8.80871
							China	10.0093
							China	9.90432
							China	8.80203
							China	9.24906
							China	9.42961
							China	8.52601
							China	9.69068
							China	9.99284
							China	9.9455
							China	9.06387
							China	9.91053
							China	10.203
							China	10.6876
							China	10.3682
							China	8.99652
							China	10.2644
							China	10.8215
							China	9.82041
							China	10.5062
							Europe	8.56441
							China	10.8601
							China	9.61548
							China	10.2728
							China	11.2308
							China	10.6176
							China	8.92899
							China	10.4943
							China	10.6507
							China	9.29
							China	10.3845
							China	10.2942
							China	9.44802
							China	10.0982
							China	9.40804
							China	10.182
							China	11.4529
							China	8.81562
							China	10.5042
							China	9.70575
							China	10.2452
							China	9.91635
							China	9.19969
							China	10.4805
							China	9.90676
							China	10.1711
							China	10.8151
							US	9.04798
							Europe	10.0298
							China	10.4003
							China	11.0318
							Europe	9.35436
							China	9.4928
							China	11.2283
							China	10.4362
							Europe	9.45944
							China	10.3062
							Europe	10.2003
							China	9.94456
							China	8.58907
							China	9.91735
							China	10.9155
							Europe	9.91649
							China	11.0512
							China	9.47959
							China	9.68041
							China	10.4408
							China	9.10614
							China	11.1641
							China	10.2759
							China	10.3141
							China	10.3138
							China	10.1767
							China	9.48769
							China	8.80593
							China	10.6651
							China	9.03327
							China	9.63852
							China	10.2102
							China	10.539
							China	9.86511
							China	8.77043
							China	10.2898
							China	11.1154
							China	10.5643
							China	8.15615
							China	10.3914
							China	10.5632
							China	8.98581
							China	9.50671
							China	9.79544
							China	10.4005
							China	9.83156
							China	10.0557
							China	10.6935
							China	9.97865
							China	10.8878
							China	9.57045
							China	10.8873
							China	10.0833
							China	10.7412
							China	9.11465
							China	8.18556
							China	10.1815
							China	10.5257
							China	9.46865
							China	9.4887
							China	10.0345
							US	8.58059
							US	8.57641
							Europe	9.70289
							China	11.0947
							China	10.4027
							China	8.21459
							China	7.99382
							China	10.1258
							China	10.7269
							China	9.51162
							China	9.93021
							China	11.0906
							China	8.80022
							China	9.96499
							China	9.18044
							China	9.48965
							US	9.24932
							China	10.1616
							China	10.1752
							China	9.8147
							China	8.43356
							China	9.327
							China	10.0328
							US	9.70299
							Europe	9.88639
							China	9.93892
							China	10.1583
							China	8.97734
							China	10.4312
							China	11.049
							China	9.85504
							China	10.5018
							China	10.034
							Europe	9.00246
							China	9.20503
							China	10.8779
							China	10.9139
							China	10.3815
							China	9.75085
							China	10.6749
							China	9.4978
							China	9.50392
							China	9.35356
							China	10.604
							China	9.9567
							China	8.47236
							China	11.4608
							China	9.11965
							China	9.7077
							China	10.2591
							China	10.1224
							China	9.06744
							China	9.75784
							China	8.60546
							China	10.6085
							China	10.612
							China	10.7094
							China	9.02535
							China	10.0564
							Europe	10.6909
							China	9.78955
							China	8.95558
							China	10.3365
							China	8.87606
							China	8.79848
							China	9.05666
							China	9.11068
							China	9.66964
							China	9.49271
							China	8.87746
							China	9.12316
							China	10.8552
							China	8.9484
							China	8.53496
							China	10.2949
							China	10.0057
							China	9.68516
							China	10.3234
							China	10.5696
							China	9.90165
							China	10.8114
							China	9.85393
							China	9.12903
							China	9.93974
							China	8.72562
							China	11.043
							China	10.4621
							China	9.09782
							China	9.29972
							China	9.90574
							China	10.3055
							China	10.3352
							China	10.0634
							China	9.83291
							Europe	8.7436
							China	10.4435
							China	10.378
							China	8.61466
							China	9.05654
							China	10.0056
							China	11.3443
							China	10.217
							China	9.3992
							China	9.73344
							China	9.80203
							China	9.75789
							China	9.5163
							China	9.15933
							China	10.2878
							Europe	8.39258
							China	9.66029
							China	8.50403
							China	10.055
							China	8.96934
							China	10.8413
							China	8.80223
							China	9.16232
							China	8.84631
							China	10.6241
							China	9.75584
							China	10.6737
							China	7.98168
							China	9.34016
							China	10.2813
							China	9.59121
							China	11.0559
							China	8.42667
							China	10.3283
							China	10.4292
							China	10.7701
							China	10.8076
							China	8.98003
							China	10.3126
							China	9.196
							China	9.73992
							China	10.0719
							Europe	8.36347
							China	8.7968
							China	8.77515
							China	9.23935
							China	10.2467
							China	9.21351
							China	10.9905
							China	9.27392
							China	10.2019
							China	8.29129
							China	10.3148
							China	8.96439
							China	9.61894
							China	10.0539
							China	10.1211
							China	10.0475
							China	8.85665
							China	8.79986
							China	10.325
							China	8.80021
							China	10.1946
							China	9.08336
							China	10.2946
							China	10.763
							China	10.0358
							China	9.12265
							China	11.1662
							China	9.13394
							China	10.4264
							US	8.84356
							China	10.5504
							China	9.60929
							China	9.58908
							China	9.50373
							China	9.99174
							US	9.73102
							China	10.6774
							China	10.6053
							China	10.5211
							China	7.95628
							China	9.51137
							China	9.32237
							China	10.0481
							Europe	9.22878
							China	10.5556
							China	8.3541
							China	10.417
							US	9.62333
							China	10.6016
							China	8.61906
							China	9.01679
							China	10.6875
							China	9.2157
							China	10.2615
							US	8.06917
							China	10.8799
							China	9.58868
							China	8.61215
							US	10.1924
							China	9.79271
							China	11.0036
							China	10.5706
							China	8.9703
							China	9.2841
							China	10.6112
							China	9.8945
							China	10.4937
							China	10.3223
							China	10.1759
							China	8.55829
							China	8.98736
							China	10.3615
							China	10.7924
							China	10.5155
							China	10.6681
							China	9.47711
							China	9.5931
							China	10.639
							China	10.4337
							China	10.2473
							China	10.4068
							China	10.3215
							China	9.79003
							China	9.98362
							China	8.35818
							China	10.1491
							China	10.4733
							China	9.85927
							China	9.35831
							China	10.0589
							China	10.3402
							China	10.63
							China	10.133
							China	8.81499
							China	8.87328
							China	10.4047
							China	9.66326
							Europe	10.1989
							China	10.0556
							China	10.3335
							China	9.92309
							China	9.32872
							China	10.7857
							China	9.87513
							China	8.90605
							China	9.97605
							China	9.86613
							China	9.67445
							China	10.1687
							China	9.93763
							China	10.4667
							China	10.1317
							China	9.35668
							China	9.29655
							China	9.09036
							China	11.0123
							China	9.49555
							China	11.6418
							China	9.07552
							China	9.56823
							China	10.4934
							China	10.9687
							China	10.3174
							China	10.1336
							China	8.12189
							China	10.7464
							China	9.6894
							China	8.93709
							China	10.1334
							China	10.1427
							China	10.4272
							China	8.30568
							China	11.0254
							China	9.91396
							China	9.23426
							China	10.8908
							China	9.2795
							China	9.42207
							China	9.74215
							China	9.87324
							China	8.98749
							China	10.5545
							China	9.9239
							China	9.06004
							China	10.3157
							China	10.0544
							China	10.629
							China	9.32848
							China	10.3123
							China	9.02243
							China	8.88536
							China	10.8146
							China	10.9779
							China	10.2859
							China	10.6645
							China	9.14002
							China	10.9214
							China	10.2391
							China	9.9826
							China	8.42302
							China	11.3531
							China	10.5307
							Europe	10.7735
							China	8.74195
							China	8.2881
							China	10.5104
							China	10.0051
							Europe	9.84322
							China	8.17943
							China	10.1943
							China	10.9333
							China	9.89479
							China	10.6418
							China	10.4377
							China	11.2151
							China	8.89023
							China	10.2142
							China	10.5863
							China	9.13214
							China	8.95249
							China	8.04352
							China	10.7106
							China	9.32392
							China	9.7472
							China	9.30293
							China	9.95029
							China	10.3968
							China	10.8301
							US	10.5026
							China	10.606
							China	8.73035
							China	8.61564
							China	10.1386
							China	10.1202
							China	10.0527
							China	10.3596
							China	9.54259
							China	11.113
							China	10.2746
							China	9.15692
							China	10.7197
							China	9.26548
							China	9.97844
							China	8.82046
							China	10.2688
							China	10.046
							China	10.2837
							China	9.4148
							China	10.5504
							China	10.2033
							China	9.67228
							China	10.7732
							China	8.376
							China	11.078
							China	10.4393
							China	9.93562
							China	10.2739
							China	9.98542
							China	11.3901
							China	10.9148
							China	9.76878
							China	9.36452
							China	9.8063
							China	10.3207
							China	10.7797
							China	9.86508
							China	10.2866
							China	8.74572
							China	11.1964
							China	9.45653
							China	10.2338
							China	10.7762
							China	8.76248
							China	9.84477
							China	9.97486
							China	10.609
							China	10.1233
							China	10.4404
							China	9.19404
							China	10.1106
							China	9.50185
							China	9.0716
							China	11.5841
							Europe	9.28162
							China	10.3149
							China	10.4656
							China	10.8057
							China	9.51149
							China	10.3142
							Europe	9.2501
							China	10.2861
							China	10.6643
							China	9.58331
							China	9.89298
							China	9.44122
							China	10.5019
							China	8.82011
							China	9.26989
							China	10.6908
							China	9.27134
							China	10.0247
							China	10.3514
							China	8.37034
							China	8.49742
							China	11.007
							China	9.34265
							China	10.0686
							China	10.4793
							China	10.2231
							China	10.0552
							China	10.4501
							China	9.65769
							China	9.91801
							China	9.58872
							China	10.2915
							China	9.91976
							China	9.49034
							China	8.77581
							China	9.65701
							China	10.5552
							Europe	9.35143
							China	10.206
							China	8.69387
							China	11.6842
							China	10.1428
							China	10.529
							China	9.03121
							China	10.6103
							China	11.2802
							China	10.617
							China	10.6009
							China	10.6543
							China	10.4924
							China	10.3577
							China	10.5506
							China	9.65084
							China	10.9603
							China	9.56793
							China	10.4236
							China	9.19452
							China	9.25702
							China	9.34256
							China	9.0335
							China	7.94861
							China	11.0871
							China	10.4839
							China	10.5365
							China	10.4166
							China	10.5561
							China	10.6939
							China	10.0281
							China	10.2994
							China	11.1696
							Europe	10.6716
							China	10.5558
							China	10.1778
							China	10.1388
							China	10.4355
							China	10.2247
							US	8.80819
							China	8.94279
							China	9.1792
							China	9.13188
							China	10.21
							Europe	10.3962
							China	10.5014
							China	10.0769
							China	10.4392
							China	9.77451
							China	9.4069
							KR/JP	8.93976
							China	9.81892
							China	9.67939
							China	8.93405
							China	8.82421
							China	9.06708
							China	10.0809
							China	9.49746
							China	10.2762
							China	9.56553
							China	9.79555
							China	9.48895
							China	9.89215
							China	8.62154
							China	9.27528
							China	8.40177
							China	9.60568
							China	10.5042
							China	9.18802
							China	10.9452
							China	10.0474
							KR/JP	9.84696
							China	9.30287
							China	10.5893
							China	9.65033
							China	9.51868
							China	10.4408
							China	10.3155
							China	9.26177
							China	10.6818
							China	9.67643
							China	10.6755
							China	9.31909
							China	9.5726
							China	10.1925
							China	10.1264
							China	8.27614
							China	9.40587
							China	10.7091
							China	8.6214
							China	10.8893
							China	9.77466
							China	10.6573
							China	11.3099
							China	8.84412
							China	9.7265
							China	10.5739
							China	9.40743
							China	10.6226
							China	9.27088
							China	10.4068
							China	9.78233
							China	10.1193
							China	10.0612
							China	10.8145
							China	9.86426
							China	10.2842
							China	10.2448
							China	9.74827
							China	9.21202
							China	9.55351
							China	10.4766
							China	8.92195
							China	10.4786
							China	9.60166
							China	10.6709
							China	9.01294
							China	10.22
							China	10.8311
							China	10.6907
							China	10.1829
							China	8.83069
							China	10.2398
							China	10.4289
							China	9.35162
							China	9.02243
							China	9.27392
							China	10.5504
							China	9.9209
							China	10.9493
							China	9.92627
							China	10.1395
							China	10.6847
							China	10.9356
							China	9.95426
							China	7.97348
							China	10.2497
							China	9.21452
							China	9.30281
							China	10.3957
							China	9.92651
							China	9.04638
							China	10.4141
							China	8.88491
							China	10.5306
							US	8.72153
							China	10.9342
							China	10.7141
							China	8.61542
							China	9.80901
							China	10.1488
							China	10.0986
							China	10.2371
							China	8.97603
							China	10.5952
							China	9.46207
							China	8.90476
							China	10.4431
							China	9.91443
							China	10.0712
							China	11.1598
							China	9.96599
							China	10.496
							China	10.0951
							China	10.8705
							China	9.54028
							China	9.90548
							US	9.522
							China	10.4054
							China	10.5437
							China	10.4322
							China	8.85835
							China	10.4614
							China	10.5304
							China	10.2833
							China	8.66225
							China	9.2273
							China	9.66772
							China	9.45761
							China	8.63009
							China	9.12284
							China	10.5291
							China	9.64626
							China	9.31032
							China	9.6585
							China	9.44087
							US	9.72017
							China	10.0338
							China	11.6368
							China	10.0128
							China	9.10268
							China	9.69593
							China	10.6961
							China	10.036
							China	10.1546
							Europe	8.97404
							China	10.1775
							China	10.4775
							China	11.1886
							China	8.81813
							China	11.3092
							China	10.1414
							China	9.21938
							China	10.2439
							China	10.6069
							China	10.2386
							Europe	8.78562
							China	9.2218
							China	10.1352
							China	9.71283
							Europe	8.3422
							China	10.5511
							China	8.7332
							China	10.808
							China	9.44339
							China	9.95013
							China	10.4781
							China	10.1087
							China	10.4865
							China	9.57642
							KR/JP	9.88199
							US	9.11783
							China	10.0564
							China	8.76067
							China	10.2216
							China	10.6746
							China	9.67061
							China	8.89839
							China	10.3705
							China	9.80811
							China	10.3436
							China	8.8239
							China	11.3045
							China	10.1465
							China	10.0187
							China	9.06075
							China	10.8503
							China	10.1539
							China	9.34416
							China	9.85978
							China	8.66413
							China	10.1495
							China	10.1347
							Europe	9.91054
							China	9.50974
							China	10.5923
							China	9.18685
							China	9.67102
							China	9.1234
							China	10.3109
							China	9.66161
							China	10.3359
							China	9.91023
							China	9.7304
							China	10.3457
							China	11.0082
							China	10.5769
							China	10.5654
							China	10.528
							China	9.64046
							China	10.5139
							China	9.39377
							China	9.84807
							China	9.85062
							China	10.6217
							Europe	8.68716
							China	10.1629
							China	10.3674
							China	11.0661
							China	9.17958
							China	9.53593
							China	10.5371
							China	9.8517
							China	10.5534
							China	9.28484
							China	8.98549
							China	9.37433
							China	11.1528
							China	8.61264
							China	10.7905
							China	10.0782
							China	8.92584
							China	10.3644
							China	9.32079
							China	10.3346
							China	11.3154
							China	8.7746
							China	10.894
							China	9.71764
							China	9.9357
							Europe	9.7283
							China	9.91027
							China	9.19633
							China	9.81639
							China	9.77354
							China	9.42698
							China	8.60996
							China	10.8087
							China	10.9834
							China	9.92912
							China	11.1024
							China	9.72739
							China	9.59311
							China	10.398
							China	10.0995
							China	8.79412
							China	10.1137
							China	10.3558
							China	9.44834
							China	10.285
							China	10.0801
							China	8.64203
							China	8.8179
							China	9.90695
							China	10.7366
							China	9.65588
							China	10.0217
							China	10.1017
							China	10.3003
							China	10.3025
							China	10.1208
							China	8.86026
							China	10.4766
							China	11.0645
							China	10.5503
							China	9.13751
							China	8.78849
							China	9.38227
							China	10.8414
							China	9.11038
							China	10.1677
							China	7.92502
							China	9.40005
							China	11.0322
							Europe	9.17961
							Europe	9.49711
							China	10.0603
							China	8.99643
							China	10.1412
							China	11.4451
							China	11.3298
							China	8.76893
							China	10.2187
							China	9.88271
							Europe	8.57752
							China	8.70811
							China	9.77822
							China	10.0527
							China	9.66823
							China	10.3136
							China	10.3941
							China	9.58181
							China	10.5236
							China	10.0915
							China	9.0755
							China	10.2238
							China	10.7915
							China	8.59609
							China	10.4479
							China	10.351
							China	10.3118
							China	9.93261
							China	10.3667
							China	10.5493
							China	9.20293
							China	10.4771
							China	11.0619
							Europe	9.76314
							China	8.10551
							China	9.72076
							Europe	9.04102
							China	10.4149
							China	8.10946
							China	10.0881
							China	8.05485
							China	10.3751
							China	9.6972
							China	9.35742
							China	9.51318
							China	9.91382
							China	11.4322
							China	9.42473
							China	9.08355
							China	10.115
							China	10.7831
							China	10.8642
							US	8.9446
							China	10.4935
							China	10.3475
							China	9.20451
							China	10.7376
							China	9.45176
							China	9.6329
							China	10.4789
							China	8.77317
							China	9.22584
							China	8.89722
							China	10.8533
							China	10.5666
							China	9.58502
							China	9.06466
							China	10.9876
							China	10.5639
							China	9.42466
							China	10.1253
							Europe	8.62061
							China	10.3953
							China	8.72919
							China	11.3724
							China	10.1813
							China	9.86927
							China	10.3946
							China	9.75504
							China	10.8444
							China	9.73219
							China	11.0498
							China	10.6448
							China	11.0607
							China	10.2057
							China	11.8111
							China	9.71784
							China	8.6875
							China	10.5315
							China	10.8917
							China	9.04199
							China	10.3252
							China	10.4307
							China	10.8545
							China	10.0886
							China	11.2107
							China	9.90138
							China	9.98213
							China	10.1467
							China	8.28658
							China	9.9098
							China	9.75859
							China	10.2666
							China	9.10192
							China	8.9406
							China	10.7574
							China	9.91376
							China	10.2795
							China	9.00438
							China	10.4893
							China	10.2688
							China	10.8711
							China	9.68987
							China	10.4835
							China	9.52968
							China	9.36129
							China	9.28485
							China	10.4085
							Europe	9.45926
							China	8.35125
							China	9.08284
							China	10.4266
							China	10.4787
							China	10.0507
							Europe	8.34664
							China	10.3153
							China	10.0043
							China	9.35424
							China	8.69131
							China	11.0237
							China	10.0334
							China	9.4445
							China	10.5578
							China	9.6627
							China	9.89923
							China	10.9516
							China	8.1648
							China	10.1136
							China	8.95316
							China	9.26552
							China	9.57772
							China	10.5846
							China	9.59634
							China	10.4206
							China	9.63383
							China	10.2535
							Europe	10.1997
							China	10.498
							China	10.5625
							China	9.85337
							China	9.63053
							China	9.7599
							China	11.0466
							China	9.65185
							China	10.5181
							China	10.9848
							China	11.2425
							China	9.61201
							China	10.1933
							China	10.5678
							China	10.1153
							China	9.80325
							Europe	8.72044
							China	10.1684
							China	10.07
							China	10.3086
							China	10.2934
							China	10.4395
							China	9.43774
							Europe	9.15852
							China	9.82389
							China	10.3987
							China	9.66855
							China	9.52759
							China	9.77263
							China	10.3426
							China	10.643
							China	9.17493
							China	8.8818
							China	9.39893
							China	9.75609
							China	9.40891
							China	10.8543
							China	9.38855
							China	10.4874
							China	8.97594
							China	10.6291
							China	9.5525
							China	10.1143
							China	9.63448
							China	11.0328
							China	10.2671
							China	9.61838
							China	9.33935
							China	10.3606
							China	10.508
							China	11.1558
							China	10.2165
							China	10.4346
							China	9.98829
							China	10.6643
							China	9.55847
							China	8.96107
							China	10.6429
							China	11.1302
							China	9.3679
							China	10.5938
							China	10.7532
							China	10.8464
							China	10.7162
							China	10.8634
							China	8.69332
							China	8.67358
							China	9.31241
							China	11.4121
							China	9.382
							China	9.34219
							China	10.1941
							China	9.7023
							China	9.7231
							China	9.24772
							China	9.93056
							China	10.3931
							China	10.2204
							China	9.39805
							China	11.0456
							China	9.66113
							China	10.2789
							China	9.62424
							China	10.0494
							China	9.6613
							China	11.0242
							China	10.2295
							China	8.16538
							Europe	8.51568
							China	9.25311
							China	10.3099
							China	10.0122
							China	10.582
							China	9.28275
							US	10.5055
							China	9.14742
							China	8.67502
							China	10.2885
							China	9.42831
							China	8.70029
							China	8.68652
							China	9.78615
							China	9.24616
							China	10.7282
							China	9.60978
							China	10.0674
							China	10.9343
							China	9.69897
							China	10.1788
							China	9.64511
							China	10.0213
							China	10.2828
							China	9.70163
							China	10.9354
							China	10.1123
							China	10.2561
							China	9.95003
							Europe	9.0767
							China	9.26711
							China	9.32123
							China	9.8644
							China	10.7785
							China	10.9122
							China	9.53135
							China	11.0041
							China	9.79858
							China	9.43426
							China	10.2763
							China	8.93317
							China	10.3368
							China	10.1198
							China	9.45983
							China	9.80334
							China	10.3079
							China	9.71999
							US	9.38813
							China	10.1221
							China	8.99577
							China	10.6682
							China	10.0687
							China	10.2131
							China	9.42756
							China	9.94047
							China	9.12789
							China	11.071
							China	10.0653
							China	9.98674
							China	10.3871
							Europe	10.6281
							China	10.2559
							China	10.3995
							China	9.94274
							China	9.74476
							China	10.8108
							China	10.1179
							China	9.9527
							China	11.3071
							Europe	9.23197
							China	10.6547
							China	8.90248
							China	9.21333
							China	11.278
							China	10.7318
							China	10.8672
							China	9.29831
							China	9.82151
							China	10.3262
							China	9.83649
							China	11.1766
							China	11.1417
							China	10.5009
							China	9.17201
							China	9.981
							China	10.1594
							China	11.1798
							China	10.8863
							China	10.1205
							China	8.90897
							China	9.60083
							China	10.3196
							China	8.82258
							China	9.35123
							China	10.3026
							China	10.2317
							China	10.3998
							China	10.1316
							China	10.2375
							China	9.9857
							China	9.44335
							China	10.4539
							China	10.6586
							China	10.1523
							China	10.3673
							China	10.028
							China	9.10818
							China	9.73745
							China	10.405
							China	9.51293
							China	10.0744
							US	8.46842
							Europe	9.24746
							China	8.16946
							Europe	10.6097
							China	9.94405
							China	9.53606
							China	9.95634
							US	8.64072
							China	10.3376
							China	10.6315
							China	10.3511
							China	8.61448
							China	10.1006
							China	10.1393
							China	9.72879
							China	10.1339
							China	10.949
							China	9.112
							China	8.78111
							China	10.1405
							China	10.7386
							China	9.44033
							China	10.3897
							China	10.1164
							China	9.96803
							China	10.7879
							China	10.1558
							China	9.51206
							China	8.99393
							China	9.78689
							China	10.2107
							China	10.2016
							China	10.2942
							China	10.3719
							China	10.0136
							China	10.6774
							China	9.02704
							China	9.93579
							China	10.1744
							China	8.77772
							China	9.93426
							China	10.1024
							China	10.2216
							China	9.5803
							China	10.4198
							China	9.22482
							China	8.67813
							China	9.92674
							China	9.28681
							China	10.4194
							China	8.66089
							China	10.3155
							China	8.68955
							China	9.77388
							China	10.1929
							China	9.05867
							China	10.1504
							China	8.88612
							China	10.0276
							China	9.59695
							Europe	8.8556
							China	10.0998
							China	10.153
							China	9.03108
							China	9.97324
							China	10.3375
							China	10.5987
							China	10.3548
							China	9.58325
							China	10.4878
							China	9.40722
							US	8.82267
							China	10.0166
							China	9.69966
							China	10.3472
							China	9.09255
							China	9.24876
							China	9.56703
							China	9.83282
							China	11.0907
							China	10.5034
							China	8.51707
							China	10.513
							China	10.2946
							China	9.14493
							China	9.8814
							China	10.0963
							China	10.7339
							China	10.4417
							China	9.79066
							China	9.75511
							China	9.11375
							China	9.24128
							China	9.02742
							China	11.2792
							China	9.39839
							China	9.73102
							China	10.3124
							China	8.93266
							China	10.0129
							China	11.3562
							China	8.01021
							China	9.27706
							China	9.88133
							China	9.52662
							China	9.34457
							Europe	8.93317
							China	9.74003
							Europe	8.66921
							China	10.3916
							China	9.69428
							China	9.26534
							China	9.33375
							China	10.1338
							China	9.48269
							China	10.6895
							China	9.04181
							China	9.98242
							China	10.3516
							China	8.66364
							China	8.99467
							China	10.1669
							China	11.0393
							China	9.11809
							China	9.29266
							China	9.5395
							China	10.0827
							China	9.00392
							China	9.84063
							China	8.68364
							China	10.4043
							Europe	7.63064
							China	9.92936
							China	10.3225
							China	9.30295
							China	9.03821
							China	10.8302
							Europe	9.16272
							China	9.46102
							China	10.1111
							China	8.7177
							China	10.1891
							China	9.90071
							China	9.48766
							China	9.41101
							China	10.652
							China	9.9994
							China	9.46607
							China	8.3325
							China	9.27521
							China	10.4091
							KR/JP	10.5335
							China	10.272
							China	10.9308
							China	8.12335
							China	10.3251
							China	10.8566
							China	9.46881
							China	10.5411
							China	10.8041
							Europe	9.34947
							China	9.84337
							China	9.85284
							China	10.5624
							China	8.73785
							China	10.1366
							China	8.88248
							China	9.4783
							China	10.376
							China	9.84232
							China	10.3812
							China	10.0295
							China	9.62146
							China	10.2634
							China	9.65523
							China	10.5109
							China	11.0497
							China	10.84
							China	8.81444
							China	10.6811
							China	11.4345
							China	11.239
							China	9.98829
							China	10.3184
							China	10.7278
							China	8.86623
							China	10.516
							China	9.07111
							China	8.15447
							Europe	9.91756
							China	10.5594
							China	10.8683
							China	9.55477
							China	10.6503
							China	10.6471
							China	9.3761
							China	10.5119
							China	10.768
							China	9.3754
							China	9.84559
							China	10.0312
							China	11.0189
							China	9.39428
							China	10.8979
							China	11.2535
							China	8.25384
							China	9.67773
							China	8.92693
							China	10.0732
							China	9.50609
							China	10.4682
							China	10.3221
							China	10.274
							China	10.1681
							China	10.3431
							China	8.81324
							China	10.0448
							China	9.5876
							China	9.85644
							China	9.84911
							China	9.95539
							Europe	9.43216
							China	8.46162
							China	10.2962
							China	11.6359
							China	9.74319
							China	8.84025
							China	9.39175
							China	10.2291
							China	9.46709
							China	10.5257
							China	8.71537
							China	10.532
							China	10.5854
							China	9.25535
							China	9.87167
							China	11.1662
							China	9.94065
							China	10.0453
							China	8.70224
							China	9.8062
							China	9.20024
							China	10.115
							US	10.2088
							China	9.4269
							China	10.5081
							China	10.0002
							China	9.15513
							China	10.3188
							China	9.97122
							China	10.9757
							China	9.49198
							China	10.2208
							China	9.701
							China	10.5732
							China	10.69
							China	10.8713
							China	9.26709
							China	9.32195
							China	10.1396
							China	10.3711
							China	9.81556
							China	9.37029
							China	9.4235
							China	11.3028
							China	9.51532
							China	10.0238
							China	9.18146
							China	9.58373
							China	9.76359
							China	10.3793
							China	9.68913
							China	10.093
							China	9.24632
							China	10.7862
							China	9.20215
							China	10.2082
							China	10.7368
							China	8.79097
							China	8.70574
							China	8.85839
							China	9.09915
							China	10.0788
							China	8.88771
							China	9.97772
							China	9.7181
							China	9.23515
							China	10.9144
							China	10.7175
							China	8.75834
							China	10.3624
							China	11.1203
							China	8.36631
							China	10.737
							China	10.5235
							Europe	9.76461
							China	9.60964
							China	8.93831
							China	9.45727
							China	9.42888
							China	9.97256
							China	10.4225
							China	8.65175
							China	9.29686
							China	10.3474
							China	9.47295
							China	11.109
							China	9.16965
							China	9.66673
							China	11.7715
							China	10.2127
							China	9.3878
							China	9.98298
							China	9.83177
							China	9.44654
							China	10.1501
							China	10.3458
							China	11.0809
							China	10.1438
							China	10.1
							China	10.1451
							China	11.2399
							China	10.2746
							China	9.53927
							China	10.4996
							China	10.9775
							China	10.3327
							China	10.0912
							China	9.72301
							China	10.8744
							China	10.8341
							China	10.2542
							China	10.2755
							China	10.6102
							China	10.4224
							China	10.299
							China	10.9154
							China	10.6202
							China	10.2381
							China	9.9232
							China	10.7429
							China	10.7017
							China	10.1784
							China	10.0244
							China	10.3165
							China	11.0371
							China	9.1788
							China	10.2774
							China	11.0935
							China	9.20508
							China	11.2058
							China	9.82443
							China	10.2942
							China	11.0163
							China	7.96325
							Europe	9.25891
							China	9.72536
							China	10.5463
							China	9.50896
							China	10.3091
							China	9.1181
							China	11.2648
							China	10.4388
							China	11.1943
							China	11.4239
							China	10.9405
							China	10.5473
							China	10.3551
							China	10.9232
							China	9.54321
							China	10.3456
							China	9.99161
							China	11.7387
							China	11.0399
							China	10.9439
							China	9.78927
							China	10.2846
							China	8.10884
							China	9.60654
							Europe	9.18912
							China	9.74539
							China	10.4969
							China	11.0656
							China	9.9933
							China	10.9744
							China	9.88135
							China	9.17527
							China	9.93284
							China	9.30772
							China	8.78963
							China	9.46061
							China	8.48937
							China	8.45627
							China	9.77814
							China	9.46185
							China	9.84522
							China	9.40584
							China	10.392
							China	10.8323
							China	10.3635
							Europe	7.81731
							China	10.5667
							China	10.1003
							China	8.68095
							China	9.07656
							Europe	9.538
							China	9.16544
							Europe	9.79748
							China	8.83294
							China	10.4321
							China	10.8039
							China	9.93432
							China	9.35985
							China	9.5835
							China	8.77534
							China	10.7842
							China	10.4925
							China	8.89984
							China	10.1032
							China	10.7373
							China	10.4394
							China	8.8173
							China	9.50335
							China	9.89994
							China	9.09681
							China	8.86459
							China	10.3703
							China	8.8595
							China	11.0841
							China	8.66993
							China	9.96407
							China	10.3583
							China	9.09937
							China	9.85561
							China	9.92796
							China	10.4684
							China	9.93682
							China	8.74153
							China	9.35608
							China	10.755
							China	9.16192
							China	10.6019
							China	10.7569
							China	10.3403
							China	9.72451
							China	10.6909
							China	9.78627
							China	10.3631
							China	10.2045
							China	10.2959
							China	9.22016
							China	9.42134
							China	9.0164
							China	10.7284
							China	8.58579
							China	10.0856
							China	10.1752
							China	10.6161
							China	8.40408
							China	9.43056
							China	10.2397
							Europe	9.80841
							China	9.2349
							China	9.83963
							China	10.0551
							US	9.62366
							China	10.9145
							China	10.4973
							China	10.6488
							China	9.09027
							US	9.37184
							China	9.98575
							China	9.88568
							China	9.47113
							China	8.96724
							China	9.50226
							China	10.2432
							China	11.3022
							China	9.0459
							China	8.94855
							China	10.801
							China	8.8339
							China	10.9981
							China	8.99336
							US	10.3708
							China	10.8635
							China	10.0207
							China	9.82834
							China	10.6475
							China	8.7485
							China	10.1063
							China	9.52998
							China	10.2446
							China	10.0751
							China	10.6297
							China	9.15395
							China	10.0894
							China	10.598
							China	9.45654
							China	11.4762
							China	10.0265
							China	10.1918
							China	10.3048
							China	10.425
							China	10.5934
							China	9.13928
							China	9.76271
							China	9.24988
							China	10.0495
							China	10.3834
							China	10.316
							China	9.12313
							China	9.96878
							China	10.9012
							China	9.87687
							China	10.7554
							China	8.39869
							China	10.2625
							China	9.94223
							China	10.0138
							China	10.9436
							China	10.7325
							China	8.38835
							China	10.3339
							China	10.7736
							China	10.4051
							China	11.0408
							US	9.92604
							China	8.09497
							China	10.8979
							China	11.1234
							China	9.99876
							China	9.97309
							China	8.63114
							China	9.79277
							China	8.92823
							China	9.84476
							China	9.73626
							China	9.27259
							China	8.97125
							China	10.8061
							China	9.75467
							China	8.87664
							China	10.058
							China	10.5438
							China	9.99313
							China	10.4267
							China	9.95177
							China	10.2504
							China	8.901
							China	8.84592
							China	8.8752
							China	10.3738
							China	9.09991
							China	10.9696
							China	9.87856
							China	10.5174
							China	9.11998
							China	10.3123
							China	9.00542
							China	9.32857
							China	8.93566
							China	9.59943
							China	8.78619
							China	11.5513
							China	10.6783
							China	8.8891
							China	11.7633
							China	9.16807
							China	9.13192
							China	9.96751
							China	9.95312
							China	10.3038
							China	9.91888
							Europe	8.68618
							China	8.718
							China	8.73147
							China	7.98965
							China	9.41794
							China	11.1104
							China	10.6366
							China	10.2512
							China	10.5535
							China	10.7489
							China	11.725
							China	9.16733
							China	10.6973
							China	8.94251
							China	11.132
							China	11.0789
							US	8.36783
							China	10.1813
							Europe	9.09833
							China	9.06724
							China	10.9403
							China	10.1059
							China	10.5371
							China	10.2138
							China	10.1134
							Europe	8.60088
							China	10.7867
							China	10.6183
							China	10.4468
							Europe	10.0553
							China	10.3311
							China	10.3159
							China	9.12224
							China	9.62244
							China	10.1727
							China	9.06144
							China	10.3939
							China	9.85114
							China	9.59499
							China	9.07888
							China	10.829
							China	9.49772
							China	10.3833
							China	9.0534
							China	10.0972
							China	10.116
							China	8.82479
							China	10.0498
							China	8.04318
							China	8.87653
							China	9.61863
							China	9.90813
							China	10.8876
							China	11.006
							China	9.32979
							China	10.0552
							China	8.70871
							China	10.4859
							China	9.8526
							China	10.1336
							China	10.7182
							China	8.60342
							China	9.93849
							China	9.45459
							China	10.2473
							China	10.38
							China	9.67409
							China	10.6585
							China	10.3647
							China	9.31032
							China	9.75777
							China	9.81116
							China	10.0075
							China	8.21616
							China	9.90143
							China	9.93479
							China	10.1724
							China	11.0785
							China	10.1744
							China	9.89823
							China	9.76975
							China	10.9648
							China	8.75023
							Europe	7.72156
							China	9.93066
							China	10.8786
							China	10.8599
							China	10.0946
							China	9.30579
							China	8.35167
							China	9.83344
							China	10.6835
							China	9.63389
							China	9.57656
							China	10.519
							China	9.20339
							China	10.5002
							China	10.7158
							China	10.3305
							Europe	9.59518
							China	11.3382
							China	10.5467
							China	8.57194
							China	10.6519
							China	10.2301
							China	8.94831
							China	10.1851
							China	9.75577
							China	11.1003
							China	10.8159
							China	8.78565
							China	9.38568
							China	10.3721
							China	10.4785
							China	10.949
							China	9.88977
							China	10.162
							China	8.27192
							China	8.82272
							China	8.61111
							China	9.50396
							China	9.7876
							China	8.94948
							China	9.45573
							China	10.6008
							China	10.1682
							China	9.8591
							China	10.2135
							China	9.45968
							China	9.22611
							China	10.1497
							China	9.85527
							China	10.4542
							China	9.67305
							China	9.83554
[truncated: 9,309 more rows]

## Sheet: SI Figure 7
Panel a										Panel b			Panel c
Probability density functions (coloured lines) can be created using 04a_Create_Raincloud.ipynb		Region	5th percentile [kg_CO2/kWh]	50th percentile [kg_CO2/kWh]	95th percentile [kg_CO2/kWh]		Production geography	CF [kg_CO2/kWh)		Data provided in panel			Data provided in panel
		all	54.8997	68.1251	84.9513		China	67.5033
		CN	58.6415	70.8964	86.4968		Europe	70.4008
		US	54.3705	64.8879	77.8464		China	62.0385
		EU	51.4254	63.1945	80.4767		Europe	62.1012
		KRJP	59.2288	68.343	82.1513		Europe	71.4486
							US	55.8107
							China	69.6815
							Europe	85.2632
							Europe	71.7178
							China	66.7476
							China	57.7483
							China	76.8097
							China	79.8968
							China	65.9653
							China	69.109
							China	72.2648
							China	58.6763
							China	78.0277
							Europe	53.379
							US	67.6661
							China	63.2889
							China	69.1991
							Europe	68.6302
							China	58.675
							US	68.6381
							US	71.2662
							China	70.9404
							China	76.8975
							US	51.3348
							China	59.7959
							Europe	58.6586
							China	65.1366
							China	56.7205
							China	61.2535
							China	66.9529
							China	71.2055
							US	63.1689
							US	62.7176
							China	76.4548
							China	74.0951
							China	64.9283
							China	73.0126
							China	71.2442
							US	68.2728
							China	76.6248
							China	66.8353
							China	63.8107
							China	78.6428
							Europe	69.6812
							China	73.7577
							China	64.4061
							China	64.0776
							China	63.8231
							Europe	70.9556
							China	66.2101
							Europe	59.4066
							US	61.6815
							China	77.0428
							China	76.0412
							China	57.929
							China	75.7129
							China	68.5828
							Europe	50.0307
							Europe	54.8821
							China	71.6432
							Europe	93.4177
							China	66.6905
							China	71.2409
							China	66.2829
							Europe	60.6866
							China	70.352
							China	70.5556
							Europe	67.4385
							China	49.2996
							Europe	65.3069
							US	70.5605
							China	61.2668
							Europe	60.5321
							China	70.4967
							China	72.216
							Europe	55.8478
							China	88.1189
							China	76.3155
							China	62.8571
							China	71.5861
							China	75.8663
							Europe	47.2519
							Europe	64.8092
							China	66.6378
							China	75.2602
							Europe	66.222
							Europe	63.9261
							China	70.671
							US	70.2088
							China	66.8561
							China	64.6207
							China	73.2079
							China	88.1307
							China	68.3992
							China	77.7861
							Europe	53.2816
							China	69.3646
							China	73.9238
							China	58.3333
							China	75.5939
							China	56.8204
							China	65.8794
							Europe	65.3413
							China	74.8881
							KR/JP	62.2082
							Europe	72.7137
							China	64.9532
							China	55.9089
							US	65.5391
							China	64.7528
							China	68.6919
							China	67.5263
							China	70.895
							US	71.7641
							Europe	60.1472
							China	68.3721
							China	64.6217
							China	76.0377
							US	67.1561
							China	84.5271
							China	64.7409
							Europe	55.3512
							Europe	49.081
							China	70.4414
							Europe	61.7467
							Europe	50.3186
							China	68.2429
							US	65.615
							China	61.7365
							China	73.0225
							China	70.6567
							China	73.1763
							China	62.3353
							Europe	61.7597
							China	68.0703
							US	82.256
							China	73.8581
							China	77.13
							Europe	55.3457
							US	66.0855
							China	66.2808
							China	66.4339
							China	58.7573
							Europe	65.6425
							Europe	65.6642
							China	64.2775
							China	64.9956
							US	67.1471
							China	66.5828
							China	59.9991
							Europe	59.4577
							China	66.342
							Europe	60.822
							Europe	52.0242
							China	70.9407
							Europe	61.209
							China	71.1351
							Europe	69.5435
							China	80.9642
							China	65.0726
							China	76.151
							Europe	79.9767
							Europe	60.9225
							China	65.0513
							China	74.4331
							US	64.8331
							US	61.2191
							US	50.4755
							China	71.3738
							Europe	77.1505
							China	82.7622
							China	61.7125
							China	70.235
							KR/JP	70.9963
							US	70.9776
							China	65.5077
							China	60.1657
							China	71.0743
							China	74.1247
							China	65.7991
							China	49.506
							US	64.9539
							China	88.5494
							China	64.1694
							China	82.0822
							China	73.9883
							Europe	59.6061
							Europe	70.5792
							Europe	103.008
							US	66.2123
							US	63.3921
							China	75.5626
							China	75.1633
							US	64.5064
							China	70.1194
							China	74.5549
							Europe	55.0166
							China	76.0136
							China	61.3239
							US	72.2177
							China	63.8151
							China	61.3601
							China	64.9256
							China	70.0414
							China	54.7995
							China	71.6938
							China	64.7856
							Europe	70.9035
							China	74.2672
							China	60.98
							Europe	52.1178
							Europe	70.5569
							China	68.8569
							US	69.9777
							Europe	78.6532
							China	72.9019
							China	69.2276
							China	88.1927
							China	77.1541
							China	64.1487
							China	71.1236
							Europe	63.2493
							Europe	63.5538
							Europe	54.2429
							China	75.7731
							US	57.7079
							China	65.8042
							China	78.4584
							Europe	75.9085
							China	61.3464
							China	60.2584
							China	74.3838
							US	60.0063
							China	69.5101
							Europe	93.5485
							China	79.4104
							Europe	55.7068
							Europe	74.4992
							US	62.3855
							China	80.487
							Europe	95.6378
							Europe	63.8128
							US	61.9784
							US	54.6107
							China	72.8975
							China	57.4758
							China	76.243
							China	81.6808
							Europe	68.8629
							US	69.1759
							Europe	92.9407
							US	66.5626
							China	71.4612
							US	69.6941
							Europe	73.4686
							US	67.2222
							Europe	63.9756
							Europe	68.9152
							KR/JP	58.136
							China	82.5947
							China	68.5037
							US	56.8879
							US	72.7121
							Europe	55.7791
							China	132.5
							Europe	71.8582
							China	65.0069
							China	68.0172
							China	73.6341
							China	72.5639
							China	64.6539
							China	71.7002
							China	88.4322
							US	74.7793
							China	72.4781
							US	66.1512
							Europe	53.9695
							China	66.9488
							China	71.431
							China	60.5143
							China	64.6316
							Europe	64.0191
							China	73.0759
							China	60.4459
							China	68.7882
							China	66.2884
							China	85.5208
							China	75.3737
							China	75.6088
							Europe	61.3948
							China	65.8401
							China	61.2434
							Europe	62.7334
							China	68.043
							China	69.8628
							China	71.7496
							China	78.6963
							China	77.285
							China	69.0419
							US	82.2692
							Europe	51.5685
							Europe	67.6507
							China	59.8726
							China	55.894
							China	82.5979
							Europe	84.4942
							Europe	58.0359
							Europe	79.6433
							China	66.4354
							China	65.0089
							US	70.0234
							China	76.9186
							Europe	64.3207
							Europe	74.2519
							US	60.1607
							China	62.1325
							China	66.4168
							China	64.9531
							Europe	67.8064
							Europe	62.4037
							China	76.53
							China	66.666
							China	75.2876
							China	79.3213
							China	82.3687
							China	63.1078
							Europe	59.8975
							China	73.9104
							Europe	59.6434
							China	68.2373
							China	61.8465
							Europe	59.9027
							Europe	62.6231
							China	73.7952
							US	66.2325
							Europe	55.4792
							China	69.3205
							China	76.7283
							KR/JP	69.6601
							China	66.3473
							US	54.3561
							China	75.8482
							Europe	58.9358
							KR/JP	69.0592
							US	58.0557
							Europe	59.1614
							Europe	53.4622
							China	78.6958
							China	75.2992
							China	73.0111
							US	65.0499
							China	65.0808
							Europe	56.1677
							China	57.6503
							China	70.6331
							Europe	50.7242
							China	67.9105
							Europe	63.7237
							Europe	63.7059
							Europe	57.05
							KR/JP	65.7228
							US	55.9237
							Europe	55.51
							China	83.7553
							China	86.9531
							Europe	62.3884
							China	68.1108
							China	57.249
							China	75.5465
							Europe	61.407
							China	81.004
							China	72.9536
							Europe	85.4797
							China	72.5545
							China	71.2613
							Europe	75.3127
							China	75.4896
							Europe	68.285
							Europe	64.6846
							China	67.3557
							China	77.6635
							China	70.9339
							Europe	65.1941
							China	61.062
							Europe	46.5225
							China	71.6548
							Europe	65.0285
							China	78.1773
							China	78.7937
							Europe	58.9926
							China	82.1062
							China	65.273
							Europe	64.7638
							China	69.7742
							Europe	60.4201
							China	70.6849
							US	61.4405
							Europe	64.7625
							KR/JP	62.3667
							China	72.9632
							China	56.3755
							China	81.6455
							China	61.612
							China	73.7699
							Europe	58.2452
							Europe	61.824
							China	75.822
							China	71.2435
							China	68.7527
							Europe	87.8419
							China	86.4155
							Europe	63.4265
							US	62.9148
							US	59.0511
							Europe	77.0287
							China	72.4823
							Europe	58.239
							US	64.7652
							China	92.4852
							China	72.4787
							US	70.4951
							China	73.7728
							Europe	71.6247
							Europe	63.3369
							Europe	61.4494
							Europe	60.2352
							China	60.6029
							China	69.5169
							Europe	61.4857
							US	54.9143
							China	69.3443
							China	73.8524
							US	64.1757
							US	57.1855
							China	71.2338
							Europe	58.6016
							China	72.6615
							China	77.8625
							China	77.9709
							Europe	59.4087
							Europe	68.938
							China	77.3644
							US	58.4984
							China	72.1214
							US	76.3237
							China	59.6059
							US	71.0764
							China	65.1881
							China	64.785
							US	59.1994
							Europe	94.12
							China	65.787
							China	61.8084
							China	65.568
							Europe	62.1269
							China	54.6894
							US	67.5875
							China	85.1136
							China	82.7599
							China	71.1923
							China	62.9868
							China	80.4369
							China	65.0036
							China	72.2646
							KR/JP	66.6192
							China	77.5497
							China	68.191
							US	61.2071
							China	74.1841
							China	86.351
							China	75.85
							US	71.6646
							China	59.0004
							China	61.0882
							KR/JP	91.7247
							China	68.5034
							Europe	70.5325
							China	59.2814
							China	74.5797
							US	64.2481
							China	111.921
							China	65.424
							Europe	59.3301
							US	64.2479
							China	67.6801
							Europe	65.7026
							China	67.7507
							US	82.1143
							US	65.9643
							China	76.5442
							Europe	63.8808
							China	70.7978
							China	72.453
							China	69.2194
							China	74.0695
							Europe	78.0762
							US	66.6524
							US	62.9115
							Europe	70.769
							China	73.3431
							China	73.8418
							China	89.8577
							Europe	51.9051
							China	63.883
							US	51.9593
							China	74.4759
							China	58.8059
							US	58.5999
							Europe	56.4695
							China	64.8131
							Europe	64.2914
							US	63.1335
							Europe	69.4862
							Europe	57.608
							US	64.8625
							China	76.7723
							Europe	90.9415
							China	65.46
							China	78.8296
							Europe	53.9193
							China	70.1339
							China	66.5357
							Europe	67.8491
							China	76.2155
							China	75.5862
							US	59.8745
							China	70.4536
							Europe	52.3868
							US	68.321
							Europe	67.0186
							China	73.8968
							China	71.1849
							Europe	59.2421
							China	74.2897
							US	73.1941
							China	78.251
							Europe	63.1458
							China	73.8472
							China	77.0645
							China	73.7188
							US	63.0519
							US	68.1269
							China	65.1687
							US	66.8572
							China	73.6404
							China	70.6798
							Europe	59.3344
							China	64.2702
							China	80.6228
							China	64.307
							China	65.7081
							China	57.3188
							China	77.5743
							China	75.5704
							China	62.372
							China	67.3633
							Europe	56.1662
							China	118.131
							Europe	77.2513
							China	81.4038
							US	71.8515
							China	64.4316
							China	62.6945
							US	63.9594
							China	73.136
							China	68.5576
							KR/JP	92.3833
							China	77.2658
							US	63.0167
							China	76.906
							Europe	76.8608
							China	69.7802
							China	64.1487
							Europe	61.7042
							US	64.3448
							Europe	61.9285
							China	68.9255
							KR/JP	55.5134
							China	75.593
							US	60.1311
							China	102.124
							Europe	56.8999
							China	75.4391
							China	74.1029
							China	71.8841
							China	75.798
							Europe	60.2609
							Europe	57.1647
							KR/JP	79.0723
							Europe	48.392
							China	78.7615
							Europe	68.1712
							Europe	57.1723
							Europe	71.8658
							US	63.2693
							KR/JP	69.0634
							US	63.3576
							China	55.9332
							Europe	59.4367
							US	70.7503
							China	76.434
							Europe	52.5731
							China	73.2286
							China	65.2181
							China	77.9701
							Europe	60.8632
							Europe	54.2273
							China	62.7507
							China	68.749
							China	69.8019
							Europe	52.7781
							US	85.0846
							China	58.0697
							China	118.654
							China	63.5085
							China	71.1543
							China	66.8457
							Europe	57.4578
							Europe	57.6807
							China	75.9907
							China	67.54
							US	67.7464
							China	60.0262
							Europe	63.8657
							China	80.523
							China	85.3159
							US	55.0193
							China	66.8234
							China	69.7922
							China	70.1959
							China	64.2465
							China	77.3408
							Europe	61.7327
							China	85.0316
							China	64.3879
							China	68.2273
							China	106.922
							Europe	52.8749
							China	75.2911
							Europe	60.7863
							Europe	53.5307
							US	63.7738
							China	99.2638
							China	69.4163
							US	77.9785
							US	63.6563
							China	70.7693
							China	61.6937
							Europe	61.29
							Europe	58.5273
							China	77.658
							China	80.8017
							Europe	63.1677
							China	69.6686
							China	72.4185
							China	67.837
							Europe	68.4805
							China	80.2637
							Europe	61.5719
							China	54.1982
							China	76.1728
							China	73.8663
							China	58.2161
							Europe	64.5472
							China	78.8465
							China	76.9002
							China	72.8108
							China	64.2152
							China	64.5354
							US	55.9265
							Europe	48.7542
							China	72.415
							Europe	53.4444
							Europe	58.6595
							China	74.3664
							US	65.1244
							US	73.9006
							China	75.7286
							Europe	63.1265
							China	87.9471
							Europe	69.4349
							China	59.2697
							US	71.3359
							Europe	87.1926
							US	80.1435
							US	63.903
							China	71.3868
							US	65.2264
							China	64.4881
							Europe	65.1302
							China	57.5466
							China	80.5798
							Europe	61.2599
							China	73.7099
							China	67.973
							China	50.6788
							Europe	71.4445
							China	64.0478
							China	59.4466
							China	65.3346
							US	61.0299
							US	65.3497
							US	59.3755
							China	80.5369
							China	72.0543
							China	69.5006
							China	80.9704
							China	76.6479
							China	71.2409
							China	72.2967
							China	71.7197
							US	62.6225
							China	57.5255
							China	73.7996
							China	78.9341
							Europe	69.4401
							US	61.1135
							China	77.1384
							China	73.4662
							Europe	72.3434
							China	74.6879
							US	63.1545
							China	73.109
							China	75.704
							China	74.9526
							China	77.16
							China	69.1873
							China	63.7263
							China	78.2984
							China	72.5429
							US	53.7097
							China	76.8447
							China	64.9726
							China	61.9885
							Europe	62.8196
							China	60.55
							China	63.0489
							US	66.3567
							Europe	62.8348
							US	126.399
							China	76.5839
							Europe	61.2236
							China	80.7587
							US	65.1811
							US	65.1839
							Europe	73.3935
							China	69.5131
							US	54.7126
							US	78.3597
							China	68.6719
							China	67.2704
							China	75.7134
							China	76.7634
							China	64.13
							Europe	44.1115
							Europe	62.9863
							China	75.6828
							Europe	64.8296
							China	61.5648
							China	79.7782
							Europe	59.167
							China	72.8412
							China	72.9027
							China	62.7418
							Europe	57.26
							China	77.2328
							China	62.2654
							Europe	63.1755
							US	71.0135
							US	60.9175
							Europe	58.7743
							Europe	66.9155
							China	97.7466
							China	72.8767
							China	63.8016
							Europe	65.7938
							China	64.6
							China	75.1956
							China	65.0372
							China	59.7202
							China	72.2474
							Europe	61.2258
							Europe	53.5057
							US	92.6755
							Europe	68.6428
							China	61.6745
							China	81.4255
							China	59.92
							Europe	70.3555
							China	60.0359
							China	75.1379
							Europe	59.4139
							Europe	64.4745
							China	103.341
							KR/JP	63.3432
							China	77.46
							Europe	49.2736
							China	85.2096
							China	72.3386
							China	82.1824
							China	95.994
							Europe	68.9214
							US	85.2266
							Europe	71.4005
							China	68.1895
							China	81.3513
							China	63.5498
							Europe	66.0669
							Europe	57.2284
							China	59.0574
							Europe	52.9192
							Europe	68.2454
							Europe	59.7779
							China	72.022
							China	75.6022
							China	69.2368
							China	66.6533
							China	63.8424
							Europe	60.6548
							China	63.3239
							China	61.2697
							KR/JP	63.4715
							Europe	72.9066
							Europe	72.9382
							China	70.755
							China	76.9036
							China	49.0811
							China	129.731
							US	54.3949
							Europe	70.5261
							US	63.4116
							China	97.5694
							China	69.925
							China	76.7167
							China	68.6582
							China	78.9179
							China	73.0086
							Europe	68.1247
							China	72.3063
							China	68.5569
							US	62.3028
							China	76.6229
							China	64.5535
							China	80.7161
							Europe	65.63
							China	73.4186
							China	80.572
							China	75.5628
							China	66.0256
							Europe	56.9795
							China	74.0291
							KR/JP	69.6149
							China	69.538
							China	63.3694
							China	72.5897
							China	75.1996
							Europe	60.2191
							China	78.8464
							China	72.4915
							China	66.9334
							China	59.9002
							Europe	66.8428
							China	65.2581
							Europe	54.0846
							China	68.7327
							China	65.4595
							US	59.6395
							Europe	68.1926
							China	65.9197
							US	61.3137
							China	96.3193
							China	66.077
							China	70.7571
							Europe	75.2389
							China	71.9223
							US	61.3383
							Europe	67.1599
							Europe	64.5277
							China	71.5512
							China	53.5178
							Europe	64.543
							US	62.2
							Europe	91.4658
							Europe	56.6925
							China	62.4379
							China	79.0014
							China	77.1351
							China	67.2059
							US	61.4893
							US	63.4711
							China	69.9001
							China	67.6598
							China	62.3745
							China	71.5403
							China	70.5667
							China	65.4967
							China	74.6902
							Europe	61.6725
							China	60.5386
							China	59.5658
							China	77.2011
							China	65.5921
							Europe	65.8487
							US	75.8006
							Europe	53.8528
							China	82.6144
							China	70.6645
							China	79.4864
							US	69.3932
							US	64.5
							China	70.3343
							US	70.0732
							US	60.0709
							KR/JP	72.7451
							Europe	64.4494
							China	66.2672
							China	62.7776
							China	65.9086
							China	73.1933
							US	72.5179
							China	70.0577
							US	72.6717
							China	71.6627
							China	77.0101
							Europe	62.7504
							China	68.0053
							Europe	94.9183
							China	68.0842
							China	69.2183
							China	69.5295
							Europe	51.7829
							US	67.6843
							China	70.7146
							China	67.1273
							US	58.784
							Europe	69.1783
							Europe	65.0394
							China	82.462
							China	60.0464
							Europe	67.8105
							China	86.7363
							China	70.9589
							Europe	58.9238
							China	74.6562
							China	67.4404
							US	69.03
							China	65.3707
							Europe	57.7582
							Europe	44.7172
							KR/JP	94.968
							US	74.7791
							China	76.7702
							China	69.7595
							China	76.647
							China	67.492
							KR/JP	62.4627
							China	66.3259
							Europe	55.3309
							Europe	76.0888
							Europe	68.3182
							China	65.0856
							China	74.5502
							Europe	55.5183
							Europe	75.5726
							US	69.9588
							China	68.3989
							US	55.9617
							Europe	55.0629
							Europe	57.7904
							Europe	62.3598
							China	80.2687
							Europe	75.3103
							China	75.1144
							China	59.6806
							China	69.309
							Europe	60.7757
							Europe	58.5923
							China	73.4607
							China	71.1104
							Europe	66.7649
							China	71.0064
							China	73.7334
							US	62.9333
							China	77.2876
							Europe	71.86
							China	132.042
							China	78.4937
							China	65.4445
							Europe	58.3255
							Europe	60.0994
							China	71.7897
							China	67.0136
							China	72.4059
							US	51.5315
							US	72.6174
							KR/JP	76.788
							Europe	68.9413
							China	64.0438
							China	78.8641
							US	69.8815
							Europe	64.4489
							Europe	62.1
							China	67.0802
							KR/JP	62.6222
							China	78.7573
							Europe	72.2986
							Europe	65.0002
							China	69.4828
							Europe	87.107
							China	78.6142
							Europe	57.1571
							China	64.1688
							China	63.0034
							US	65.1274
							China	70.3898
							Europe	48.989
							Europe	58.5023
							US	72.6419
							China	74.6864
							China	73.1743
							US	76.9853
							China	64.4307
							China	69.8888
							China	73.0438
							China	76.7228
							China	73.8647
							US	72.0055
							China	71.5987
							China	86.5811
							Europe	79.0728
							Europe	61.4463
							China	83.007
							China	65.7627
							China	73.5824
							China	75.0593
							China	79.2578
							China	60.7094
							Europe	52.6868
							Europe	67.0749
							China	72.6777
							China	72.2189
							China	50.0254
							China	65.5258
							China	67.8303
							China	72.2181
							China	72.3578
							China	69.5384
							China	60.1038
							China	79.3165
							China	72.5614
							China	105.858
							Europe	64.6502
							Europe	72.2948
							China	80.3353
							China	64.761
							Europe	66.6872
							China	78.9771
							US	63.7098
							China	79.5249
							China	73.2883
							China	76.0683
							China	77.9357
							US	60.1768
							China	83.4321
							China	61.5896
							China	68.22
							China	69.6929
							China	74.4484
							China	84.3299
							China	68.2956
							US	59.5685
							China	64.4572
							US	69.7841
							China	70.9361
							US	66.9031
							China	75.2836
							Europe	60.5814
							China	66.5453
							China	64.0838
							US	61.8626
							China	65.1474
							China	69.7684
							US	65.5492
							China	71.9177
							China	77.9241
							China	71.5378
							China	75.1826
							China	69.0822
							China	73.2304
							US	68.0539
							US	62.2217
							Europe	60.7269
							KR/JP	58.0044
							US	57.8418
							Europe	57.6851
							China	70.4335
							US	73.2376
							Europe	63.0547
							China	74.3658
							China	74.7925
							China	63.9985
							China	69.562
							US	92.3613
							China	72.42
							Europe	68.3329
							China	67.6106
							Europe	59.8348
							Europe	57.1103
							KR/JP	78.2793
							US	61.9362
							Europe	62.0452
							US	58.9421
							China	69.473
							US	65.4649
							US	63.47
							China	70.5525
							China	119.363
							China	73.3184
							Europe	73.4021
							China	94.1286
							China	63.3736
							China	68.1098
							Europe	49.8201
							China	79.2963
							China	69.4118
							China	74.0534
							US	60.1171
							US	61.57
							China	59.2689
							China	80.0017
							Europe	59.6146
							China	71.7248
							China	72.3453
							China	78.786
							Europe	76.1928
							Europe	82.0344
							China	71.6658
							China	105.255
							China	75.5599
							China	64.204
							China	65.508
							China	57.4219
							Europe	62.272
							China	80.212
							China	60.8562
							Europe	71.5975
							KR/JP	68.2496
							China	66.7286
							China	81.5432
							Europe	56.1669
							China	68.2074
							US	64.9388
							China	62.0334
							US	66.6043
							China	79.1328
							China	85.9959
							Europe	58.769
							China	84.822
							China	71.4413
							Europe	56.242
							China	78.0443
							China	72.4366
							Europe	62.5151
							Europe	68.5684
							US	56.9279
							China	68.0759
							China	62.0872
							China	68.8417
							US	55.6638
							Europe	65.0873
							China	65.4527
							US	59.9103
							US	52.9132
							China	77.3878
							China	64.7445
							China	70.9857
							China	77.876
							KR/JP	63.8212
							China	79.4491
							Europe	71.6789
							China	58.8919
							Europe	75.0285
							Europe	64.7751
							US	61.3725
							China	71.6002
							China	77.3257
							Europe	64.6295
							China	70.922
							Europe	66.2499
							China	73.382
							Europe	68.458
							China	76.7884
							China	65.5647
							US	56.5667
							China	80.4563
							Europe	61.5381
							China	76.7877
							China	76.3564
							China	93.676
							China	53.7927
							China	70.3445
							China	76.592
							China	76.5118
							China	79.7142
							China	56.3857
							Europe	46.7904
							US	62.5847
							China	102.59
							Europe	62.4319
							Europe	60.4241
							China	72.248
							China	72.3029
							China	85.4414
							China	74.8939
							Europe	65.4308
							Europe	59.1675
							China	63.3502
							KR/JP	62.1478
							China	75.4584
							China	79.2041
							China	60.694
							China	64.1245
							Europe	56.2592
							China	73.543
							China	105.218
							China	65.0631
							Europe	51.4885
							KR/JP	76.8124
							China	72.3555
							China	66.717
							China	69.9669
							China	70.562
							Europe	63.1555
							Europe	51.6014
							China	64.1767
							China	73.2448
							China	65.5439
							Europe	48.0542
							US	63.949
							China	66.7475
							China	59.0997
							China	81.3138
							Europe	59.7832
							Europe	66.341
							Europe	60.4226
							US	63.2426
							China	71.7498
							China	91.4118
							China	80.3518
							US	61.9715
							US	63.7236
							China	83.3355
							Europe	85.0196
							China	74.0482
							China	68.4008
							Europe	57.3379
							Europe	69.6566
							China	96.637
							US	61.3838
							China	73.5927
							China	57.875
							China	66.9459
							China	68.3542
							China	68.7024
							Europe	45.9782
							China	63.1479
							China	71.4032
							China	64.6417
							KR/JP	96.7346
							China	89.4548
							China	54.0259
							US	87.6046
							KR/JP	75.7162
							US	54.742
							China	67.9778
							China	63.4097
							US	63.1065
							China	87.7512
							China	73.9618
							Europe	71.07
							Europe	68.7284
							Europe	66.7011
							US	73.3075
							China	78.8901
							Europe	68.0038
							Europe	90.6929
							US	73.0048
							US	73.1504
							China	69.8619
							China	68.4642
							Europe	57.2036
							China	71.9033
							Europe	59.1744
							US	60.9609
							US	67.6522
							Europe	64.1553
							Europe	66.2877
							China	66.4845
							China	71.9018
							Europe	49.3219
							China	64.0982
							Europe	67.7333
							China	64.2661
							China	59.7107
							Europe	120.185
							China	72.8701
							US	61.574
							China	75.1662
							Europe	61.5791
							China	74.9388
							Europe	54.7479
							China	77.6117
							US	77.0025
							China	64.7289
							Europe	52.2488
							China	77.4742
							China	73.6213
							China	76.2482
							China	65.0257
							China	71.8172
							Europe	61.4703
							Europe	56.9967
							US	63.684
							US	64.0944
							US	66.6112
							China	72.9444
							Europe	66.7406
							China	68.4695
							China	81.7812
							China	67.4541
							Europe	53.9678
							China	80.7343
							China	66.1188
							China	61.5502
							Europe	61.069
							China	68.768
							China	73.3452
							China	69.18
							Europe	104.291
							US	73.4273
							China	71.7161
							Europe	68.2226
							Europe	55.5268
							Europe	55.5039
							China	77.009
							Europe	54.69
							Europe	53.0179
							China	66.46
							China	70.0911
							Europe	66.4669
							China	54.339
							Europe	65.853
							Europe	60.7525
							China	80.0942
							China	69.6189
							China	69.7741
							China	70.7457
							Europe	62.2275
							China	85.5529
							China	76.4357
							US	62.5666
							China	54.2899
							China	63.2212
							China	76.7586
							China	73.7161
							China	60.5488
							China	75.2533
							Europe	71.4852
							US	59.3949
							China	73.1194
							US	62.9588
							Europe	59.3939
							Europe	75.1173
							China	72.8418
							China	72.7561
							Europe	50.1973
							US	65.2753
							China	67.9967
							China	76.913
							China	67.8939
							China	77.3129
							Europe	58.1103
							China	68.8532
							China	63.8343
							China	62.2329
							China	74.8272
							Europe	56.2276
							China	70.1887
							Europe	63.6132
							China	65.5468
							China	58.3921
							China	50.4554
							China	61.8373
							China	77.5644
							US	64.1033
							China	67.8961
							China	71.3339
							US	67.9136
							China	74.9005
							US	58.8204
							China	107.874
							China	74.3232
							US	62.169
							Europe	58.2487
							China	63.4442
							China	56.6352
							China	57.1272
							China	70.6809
							China	61.3862
							China	69.2808
							US	70.2359
							US	66.8237
							China	72.254
							US	67.1562
							US	63.1772
							China	78.6711
							Europe	48.0571
							China	63.4236
							Europe	64.8245
							US	57.1389
							China	67.6894
							China	75.6089
							China	81.0167
							China	71.0414
							China	72.3522
							US	65.8397
							Europe	65.6919
							Europe	54.8083
							Europe	69.5653
							China	70.3036
							Europe	59.0145
							China	85.469
							China	73.9993
							China	67.6423
							China	75.1861
							Europe	61.6259
							Europe	61.1884
							China	83.8653
							China	79.8286
							China	71.3734
							China	63.8846
							China	63.523
							US	56.5678
							US	53.21
							China	49.7833
							China	59.5733
							China	70.8676
							China	56.2863
							US	56.1595
							China	73.0622
							US	68.307
							KR/JP	68.2219
							China	69.4151
							Europe	54.5962
							China	74.0958
							Europe	66.0361
							China	77.6203
							China	71.345
							Europe	60.3344
							China	72.6142
							China	79.6055
							China	76.4409
							Europe	58.5337
							Europe	55.9759
							Europe	65.3246
							China	60.3547
							Europe	65.6503
							Europe	55.3862
							China	70.5236
							US	63.0123
							KR/JP	69.3298
							China	71.0198
							China	77.0012
							Europe	64.2378
							China	77.0286
							China	70.2149
							China	69.7562
							US	65.5541
							China	74.8773
							China	78.6396
							China	72.9267
							Europe	51.717
							Europe	53.3711
							US	64.7958
							China	71.7474
							China	67.949
							China	75.1992
							Europe	70.8901
							China	73.3415
							US	68.9911
							China	86.3397
							China	67.6154
							China	73.1098
							Europe	51.6363
							US	57.1942
							US	69.7456
							Europe	52.7218
							Europe	66.5494
							Europe	77.3447
							China	70.4963
							Europe	52.6286
							China	88.6377
							China	73.7949
							US	87.8704
							China	64.6937
							China	65.8713
							China	70.7311
							US	56.1133
							US	69.7578
							Europe	68.579
							KR/JP	74.0968
							China	69.0476
							US	78.5368
							US	64.3005
							China	107.913
							China	76.9391
							China	63.3408
							Europe	65.3132
							China	69.0525
							China	69.5814
							US	68.1566
							US	57.2405
							China	67.5299
							China	72.5724
							Europe	64.7973
							China	72.1365
							China	64.0231
							China	79.3462
							China	74.6962
							Europe	62.5954
							China	82.6892
							Europe	89.6223
							China	73.8877
							China	59.4914
							China	74.5696
							Europe	95.8623
							China	61.4678
							US	68.9114
							US	66.4661
							China	71.3602
							China	61.967
							China	69.205
							China	79.444
							Europe	73.7079
							China	78.6746
							China	51.7919
							Europe	45.7117
							US	63.6435
							Europe	92.3434
							Europe	68.375
							China	71.6947
							Europe	53.4819
							China	72.8165
							China	106.941
							Europe	65.0171
							US	56.8231
							Europe	61.6447
							Europe	70.2448
							China	76.7835
							China	85.2092
							US	55.7381
							US	64.711
							China	77.9992
							Europe	64.6552
							Europe	59.3276
							China	76.0262
							US	63.7873
							Europe	46.5502
							China	72.1237
							China	69.2145
							China	75.3863
							China	64.6508
							US	70.9337
							China	69.7697
							Europe	55.2243
							China	72.7182
							China	93.9495
							China	74.4925
							Europe	69.0988
							China	67.8682
							Europe	67.1388
							China	101.597
							Europe	70.0162
							China	64.5089
							China	75.6794
							China	83.7678
							China	68.9599
							US	59.1363
							China	74.6234
							Europe	63.8744
							Europe	63.836
							Europe	69.0535
							China	102.466
							China	59.8713
							China	68.178
							Europe	61.7588
							US	65.6208
							China	76.2649
							US	62.0823
							China	63.4351
							China	71.3633
							Europe	54.7938
							US	68.6891
							China	63.4048
							Europe	59.2118
							China	72.2555
							China	67.7899
							China	122.827
							China	63.6258
							Europe	64.8963
							Europe	64.0004
							China	64.2097
							US	61.8056
							China	75.867
							China	73.783
							China	81.5897
							US	59.7575
							Europe	57.6266
							China	55.4273
							Europe	54.8967
							China	72.6889
							China	72.6389
							Europe	59.1893
							Europe	62.7404
							China	70.112
							China	77.1314
							China	74.1536
							China	95.6272
							China	76.7345
							China	71.3262
							China	61.9408
							China	61.7252
							China	62.1124
							US	71.6947
							US	69.9722
							China	74.0989
							China	78.1909
							US	74.139
							US	63.1704
							US	67.2561
							China	64.136
							China	87.0694
							China	60.6168
							China	72.1839
							China	72.5014
							Europe	80.345
							US	64.1641
							Europe	65.1074
							China	62.4125
							Europe	50.0669
							China	53.4542
							China	61.3051
							China	72.755
							China	68.6802
							US	65.8728
							China	75.7423
							China	57.8687
							China	68.0496
							Europe	56.3311
							China	70.068
							China	71.7904
							China	75.7193
							China	65.3142
							China	70.6254
							KR/JP	70.6055
							China	54.0693
							China	74.0751
							China	61.6616
							US	56.2879
							China	66.6025
							Europe	69.152
							China	68.0694
							China	73.7581
							China	56.5463
							China	71.7736
							China	74.2187
							China	67.4485
							China	68.7139
							Europe	56.9903
							China	81.4748
							Europe	64.8353
							China	75.3746
							China	83.2785
							Europe	51.4862
							Europe	57.0911
							US	90.6652
							China	78.2954
							China	72.4523
							China	82.2784
							China	72.942
							China	77.9247
							China	69.1436
							China	50.2039
							China	69.74
							Europe	51.3344
							Europe	58.9382
							Europe	66.116
							China	59.9951
							China	70.7777
							China	63.846
							China	72.2296
							China	66.6028
							China	83.345
							China	69.5855
							Europe	71.6026
							China	73.4959
							Europe	58.7838
							China	70.2461
							China	80.175
							US	67.7544
							China	75.6527
							Europe	56.6001
							US	66.7499
							Europe	76.7715
							US	70.3227
							China	61.3126
							US	65.1901
							China	84.9907
							China	60.6451
							China	82.3148
							Europe	65.494
							China	74.6729
							US	84.7433
							China	70.6664
							US	60.0226
							China	82.6474
							China	67.2755
							China	56.7167
							China	61.4297
							China	79.8612
							Europe	60.5575
							China	66.8941
							Europe	61.9779
							China	68.7075
							China	56.174
							Europe	53.3472
							US	76.1603
							China	61.685
							China	62.8764
							Europe	62.3862
							China	85.0028
							Europe	52.7292
							China	75.9358
							Europe	70.45
							China	77.2707
							China	71.4292
							China	80.5757
							China	77.4604
							China	75.5628
							China	64.5304
							China	72.8082
							China	69.325
							US	74.0374
							China	72.0318
							China	69.925
							US	64.0833
							China	59.7198
							China	60.5665
							Europe	59.7264
							China	75.0647
							Europe	62.3275
							China	64.1084
							US	72.768
							China	58.5865
							China	68.0799
							Europe	63.7741
							China	70.5034
							China	69.2355
							US	59.0608
							Europe	59.0677
							US	54.8532
							Europe	65.6845
							China	94.5005
							China	68.6914
							China	105.258
							China	78.0674
							US	63.2187
							China	70.3295
							US	91.3188
							Europe	63.558
							China	65.8304
							China	73.1606
							China	63.1913
							China	84.8723
							Europe	62.6655
							Europe	83.6407
							Europe	64.1867
							US	65.6905
							Europe	60.8711
							US	62.054
							China	64.5059
							China	68.4326
							China	76.2123
							China	66.9191
							Europe	79.4631
							China	69.3249
							China	63.9615
							China	57.742
							China	78.5711
							China	83.1263
							China	76.5401
							China	81.9375
							Europe	51.7711
							Europe	59.8991
							China	60.5683
							China	78.0156
							Europe	79.2813
							China	83.3918
							Europe	61.117
							Europe	60.3818
							KR/JP	62.1721
							China	73.6
							Europe	63.2278
							Europe	73.1797
							China	79.1003
							China	74.7625
							Europe	61.1002
							China	90.2957
							China	74.0148
							KR/JP	69.4907
							China	67.1019
							China	69.1214
							US	65.5386
							China	73.486
							US	58.7244
							China	69.3614
							China	51.821
							China	79.6633
							Europe	60.2739
							Europe	61.1668
							China	72.961
							China	70.4599
							Europe	59.4971
							Europe	74.4275
							China	80.171
							Europe	68.2422
							China	75.7847
							US	56.5197
							Europe	61.0271
							US	67.5132
							Europe	85.8379
							China	77.0316
							China	66.2215
							China	72.241
							China	67.4443
							China	81.8877
							China	64.9524
							China	66.9072
							Europe	79.0089
							US	54.9386
							China	68.5486
							China	71.1371
							Europe	66.3954
							China	66.0576
							China	74.0807
							China	74.2415
							Europe	51.8997
							China	71.7619
							China	70.5595
							China	68.0107
							China	61.2764
							China	90.9036
							China	72.8328
							China	71.6346
							China	76.0495
							China	63.9635
							US	54.9219
							Europe	62.7369
							China	83.2212
							China	65.817
							US	68.0174
							China	71.9009
							Europe	60.3829
							China	67.4557
							China	69.9223
							US	52.9703
							China	81.5908
							Europe	63.2646
							China	67.261
							US	62.1413
							China	74.4832
							China	67.0835
							China	90.2382
							China	62.3533
							Europe	63.3815
							China	80.1089
							Europe	59.1753
							China	68.4914
							China	62.3511
							China	61.6238
							China	89.4565
							China	64.6228
							China	71.5252
							China	84.8995
							China	62.6986
							China	57.2634
							China	79.4185
							US	57.0148
							China	81.7615
							KR/JP	66.0806
							China	78.9246
							Europe	71.8977
							China	76.3605
							US	69.8575
							China	86.7843
							China	73.2684
							China	63.0465
							China	81.8643
							China	105.942
							China	82.7317
							Europe	75.7237
							Europe	83.2482
							US	77.468
							Europe	95.8336
							China	99.9779
							China	59.6528
							China	64.4415
							Europe	63.6041
							Europe	66.0393
							China	74.6567
							China	110.47
							China	55.9763
							US	74.5106
							Europe	65.0869
							US	66.1185
							China	108.007
							China	80.6033
							China	78.735
							China	70.1793
							China	66.0817
							US	62.3309
							China	104.691
							China	60.8386
							China	62.5906
							China	73.2467
							China	71.1044
							China	72.2123
							US	65.9847
							China	67.9448
							China	70.8342
							China	58.4082
							Europe	73.4229
							China	72.6566
							China	57.3042
							China	66.4681
							China	63.4227
							China	69.7618
							US	69.189
							China	67.8613
							China	67.3875
							China	79.3823
							China	68.4984
							China	60.5457
							China	80.7319
							China	84.7869
							China	73.4513
							US	69.0404
							China	64.8891
							Europe	67.6811
							China	63.5195
							China	63.1648
							China	72.9131
							China	67.4644
							China	72.0148
							US	74.5821
							Europe	64.8155
							China	65.0571
							Europe	61.8099
							China	70.6005
							China	69.8021
							China	71.2519
							China	71.4261
							China	74.916
							Europe	66.5038
							China	69.975
							China	72.9284
							Europe	60.6643
							China	73.0456
							Europe	79.693
							Europe	65.9025
							China	69.7105
							Europe	63.4097
							China	60.6127
							US	63.6373
							China	58.2992
							China	74.1955
							US	58.057
							China	78.6472
							China	79.3238
							China	76.0583
							China	84.2568
							China	69.1006
							Europe	82.5586
[truncated: 9,310 more rows]

## Sheet: SI Figure 8
Panel a										Panel b			Panel c
Probability density functions (coloured lines) can be created using 04a_Create_Raincloud.ipynb		Region	5th percentile [kg_CO2/kWh]	50th percentile [kg_CO2/kWh]	95th percentile [kg_CO2/kWh]		Production geography	CF [kg_CO2/kWh)		Data provided in panel			Data provided in panel
		all	53.5149	61.094	67.1226		China	57.6997
		CN	53.9185	61.2429	67.1856		China	55.126
		US	51.3289	58.2083	63.0881		China	58.1616
		EU	49.7508	57.2112	63.5585		China	63.9203
		KRJP	53.4399	60.2378	64.9635		China	65.5926
							China	56.9418
							China	63.1782
							China	56.7667
							China	60.9136
							China	57.8084
							China	66.5673
							China	58.9373
							China	63.386
							China	63.0768
							China	57.8207
							China	56.4841
							China	58.7681
							China	55.083
							China	64.7929
							China	55.0348
							US	61.5201
							China	64.3452
							China	60.7991
							China	64.6592
							China	56.7615
							China	67.1868
							China	58.3315
							China	68.0562
							China	56.9954
							China	63.0143
							China	61.8512
							China	56.317
							China	66.6492
							China	65.4498
							China	65.7376
							China	63.7298
							China	61.7291
							China	59.987
							Europe	55.2724
							China	62.8695
							China	65.7685
							China	60.9463
							China	62.5262
							China	59.0686
							US	65.8589
							China	66.7659
							China	62.2211
							China	54.1028
							China	54.4993
							China	64.8339
							China	60.1976
							China	65.559
							China	54.9717
							China	58.5997
							China	64.7026
							China	57.8247
							China	58.2843
							China	61.3208
							China	63.7961
							China	65.9411
							China	52.0482
							China	63.7972
							China	53.6966
							China	64.1386
							China	55.1003
							China	53.9452
							China	56.0252
							China	65.2897
							China	64.2943
							China	57.8939
							China	53.0855
							China	59.2198
							China	59.7698
							China	63.8501
							China	65.5291
							China	60.1669
							China	63.2344
							China	58.331
							China	56.6459
							China	56.8145
							China	63.9991
							China	58.5247
							China	54.4282
							China	67.9131
							China	56.8519
							China	55.5222
							China	59.7453
							China	60.1427
							China	60.9108
							China	63.2636
							China	60.8847
							China	69.5804
							China	66.0204
							China	60.936
							China	67.1808
							China	56.0528
							China	62.6364
							China	61.407
							China	57.3746
							China	57.3461
							China	57.8994
							China	53.537
							China	62.1238
							China	65.4771
							China	61.7481
							China	56.6353
							China	63.1169
							China	56.1022
							China	64.3122
							China	66.896
							China	54.1895
							China	62.0885
							China	59.1778
							China	60.1453
							China	61.1936
							Europe	55.4215
							China	70.098
							China	56.3089
							China	61.1834
							China	55.789
							China	61.6103
							China	59.0785
							China	64.3482
							Europe	61.2488
							China	59.9217
							China	68.3724
							Europe	51.8688
							China	57.6039
							China	59.4856
							China	63.7843
							US	54.014
							Europe	51.6384
							China	65.3924
							China	55.4994
							China	57.4313
							China	61.4319
							China	66.3947
							China	62.4962
							China	51.3616
							China	56.5565
							China	56.7393
							China	58.2224
							China	54.8477
							China	59.3174
							China	56.2986
							China	67.8611
							China	53.5051
							China	58.4293
							China	64.7017
							China	59.3759
							China	67.1292
							China	63.237
							China	65.6419
							China	64.6381
							China	60.0998
							China	56.1521
							China	61.2307
							China	61.159
							China	60.5262
							China	71.0684
							China	62.7618
							China	64.6108
							US	55.9554
							China	63.9997
							China	59.1115
							China	65.3363
							China	61.7333
							China	59.7331
							Europe	55.5263
							China	63.8945
							China	56.1013
							China	60.9533
							China	60.5555
							China	67.0344
							China	67.7139
							China	62.4255
							China	59.689
							China	60.7762
							China	67.8327
							China	55.1515
							China	60.8871
							China	49.2219
							China	56.5253
							Europe	59.5685
							China	60.725
							China	55.8891
							China	58.1812
							China	58.3677
							Europe	60.0678
							China	61.1422
							China	61.1169
							China	60.5628
							Europe	60.0436
							China	55.7857
							China	63.6408
							China	56.624
							China	60.7211
							China	60.6536
							China	66.2249
							China	53.9463
							Europe	57.0318
							China	52.7657
							US	62.6591
							China	51.742
							China	55.9539
							China	58.19
							Europe	53.1771
							China	61.8279
							China	57.5488
							China	61.8566
							China	63.0426
							China	56.0262
							China	65.7086
							China	59.2325
							China	52.6921
							China	61.1337
							China	63.3767
							China	55.3488
							China	57.4123
							China	62.7188
							China	56.9034
							China	53.5273
							China	68.2242
							China	60.3227
							China	57.4372
							China	61.3033
							China	67.1473
							China	55.6537
							China	62.3832
							China	59.8686
							China	63.2097
							China	66.4789
							China	55.8836
							China	57.1403
							China	59.9826
							China	66.8535
							China	53.9109
							China	53.6351
							China	58.0403
							China	61.4173
							China	67.511
							China	63.3084
							China	63.4079
							China	57.6879
							China	60.3854
							China	57.6753
							China	62.0312
							China	64.5308
							China	61.6689
							China	60.9537
							China	58.285
							China	58.5546
							KR/JP	56.8145
							US	54.4041
							China	62.8671
							China	58.0236
							China	64.3207
							China	54.4492
							China	68.1394
							China	58.9564
							China	57.0762
							China	67.58
							China	58.4581
							China	60.842
							US	57.2106
							China	59.9193
							China	61.959
							China	67.4906
							China	54.5695
							China	63.1218
							China	67.2464
							China	62.241
							China	59.6474
							China	66.6686
							China	55.9828
							China	61.2788
							China	60.1225
							China	61.3493
							China	56.4644
							China	63.0665
							China	61.193
							China	64.0878
							China	57.6238
							China	60.9519
							China	54.6737
							China	65.0682
							China	60.8029
							China	50.688
							China	63.3328
							China	55.1079
							China	63.0774
							China	59.2128
							Europe	51.8827
							China	52.7319
							China	67.2177
							China	62.4355
							China	60.2073
							China	53.9244
							China	52.4192
							China	64.7711
							China	57.7393
							China	58.5275
							China	55.8774
							China	64.1138
							China	63.0223
							China	68.0168
							China	66.8151
							China	64.6776
							China	63.7946
							China	62.7331
							China	59.0678
							China	54.2944
							China	55.937
							China	61.2625
							China	62.0504
							China	62.7628
							China	62.0174
							China	61.8037
							China	55.4455
							China	61.9031
							China	68.4611
							China	63.1474
							China	56.9835
							China	62.8443
							China	60.5325
							China	60.2924
							China	60.8488
							China	60.1313
							China	61.5517
							China	54.934
							Europe	54.9034
							China	65.5234
							China	65.8814
							China	65.152
							China	59.2117
							China	60.9302
							China	62.6347
							China	66.2179
							China	66.9632
							China	64.0228
							China	61.1869
							China	63.0513
							China	52.3782
							China	61.2023
							China	57.5213
							China	58.9488
							China	66.3569
							China	65.1115
							China	57.6546
							China	57.6712
							China	65.5692
							China	61.3664
							China	53.4799
							China	60.0414
							China	50.5684
							China	61.1911
							China	59.8031
							China	63.9072
							China	63.6206
							China	55.9234
							China	54.6406
							China	65.6701
							China	55.9317
							China	61.9946
							China	56.7933
							China	63.2361
							China	60.4791
							China	55.1025
							China	59.4412
							China	57.6592
							China	65.2717
							China	66.3807
							China	56.0298
							China	59.361
							China	65.034
							China	60.7721
							China	68.0251
							China	59.3785
							China	60.5014
							China	57.9851
							China	69.4264
							China	58.5091
							China	65.811
							China	52.8038
							China	61.607
							China	65.1778
							China	61.9462
							China	61.9743
							China	52.0711
							China	66.0112
							China	60.8019
							China	58.3759
							China	53.6822
							China	55.1053
							China	67.5549
							China	63.0296
							China	54.0882
							China	68.364
							China	64.3097
							China	54.5125
							China	53.4476
							China	55.4718
							China	62.5662
							China	63.1719
							China	64.8399
							China	57.4278
							China	61.9988
							China	62.5852
							China	54.6492
							China	61.8887
							China	59.0725
							China	62.2161
							China	59.5156
							China	57.3522
							China	60.0014
							China	55.0295
							China	65.0754
							China	59.5017
							China	60.6631
							China	53.7226
							China	60.9008
							China	65.0472
							China	60.0281
							Europe	61.3335
							China	61.5074
							China	58.2141
							China	60.5048
							China	58.4929
							China	59.2866
							Europe	52.6898
							Europe	53.4895
							China	61.3898
							China	56.3803
							China	61.2511
							China	62.2456
							China	62.4731
							China	54.7047
							China	65.0154
							China	66.0848
							China	59.9711
							China	54.6429
							China	63.75
							China	56.2706
							China	64.1525
							China	62.4524
							China	62.0238
							China	58.8026
							China	60.5609
							China	49.7477
							China	54.5301
							China	57.1179
							China	51.7222
							China	61.5769
							China	62.8527
							China	55.3416
							China	60.4504
							China	53.2613
							China	57.4377
							China	63.6713
							Europe	61.2764
							China	60.768
							China	68.7947
							China	68.0165
							China	53.4288
							China	65.2775
							China	50.5864
							China	59.4859
							China	56.2998
							China	56.4317
							China	62.3492
							China	60.9374
							China	58.0892
							China	64.172
							China	58.4704
							Europe	55.7899
							China	60.421
							China	54.2525
							China	55.2805
							China	63.1562
							China	63.08
							China	62.3674
							US	59.1041
							China	66.3725
							China	63.0846
							China	55.6132
							China	59.2056
							China	59.6807
							China	67.2586
							China	56.1579
							China	62.2166
							China	67.7517
							China	58.2815
							China	64.1097
							China	68.9965
							China	62.4076
							China	65.1356
							China	62.9054
							China	58.7554
							China	60.2489
							China	59.3532
							China	59.781
							China	55.6887
							China	59.7095
							China	62.7209
							China	57.7672
							China	61.8362
							China	63.0104
							China	71.7809
							China	62.7887
							China	65.246
							China	63.2934
							China	64.0547
							China	54.251
							China	56.2117
							China	60.3128
							China	67.393
							China	60.7223
							China	55.2737
							China	61.069
							China	56.4865
							China	69.1151
							China	55.6197
							China	59.6517
							China	50.9872
							China	60.1898
							China	64.0479
							China	67.0558
							China	56.4936
							China	62.528
							China	63.8867
							China	58.0642
							US	51.9041
							China	62.531
							China	56.4093
							China	61.0519
							China	66.9368
							China	68.0017
							China	63.8558
							China	59.9483
							China	56.585
							China	62.4204
							China	55.1246
							China	59.9168
							China	62.4429
							China	60.6162
							China	61.0889
							China	55.6356
							China	51.1392
							China	58.8489
							China	63.5927
							China	59.6641
							China	60.6927
							China	57.8474
							China	57.1132
							China	63.4188
							China	60.8236
							China	63.5252
							China	60.4126
							China	63.7083
							China	60.1579
							China	66.08
							China	57.4853
							China	63.8488
							China	71.0547
							China	59.3486
							China	58.8354
							China	65.8984
							China	65.837
							China	64.9262
							China	60.7925
							China	59.8365
							China	59.4801
							China	64.0676
							China	59.7955
							China	66.2451
							China	55.4261
							China	63.0384
							Europe	52.6661
							China	66.0619
							China	60.9063
							China	56.7284
							China	63.2327
							China	59.47
							China	63.6511
							China	67.6886
							China	65.7653
							China	64.705
							China	61.2895
							Europe	56.9354
							China	61.9928
							China	63.3537
							China	62.8691
							China	59.1315
							China	63.3981
							China	62.6362
							China	61.2852
							Europe	63.3707
							China	62.551
							China	55.3017
							China	53.5225
							China	63.1205
							China	60.937
							China	59.8498
							China	61.5589
							China	58.6248
							China	57.5726
							China	59.5401
							China	62.8884
							China	62.2724
							China	56.0485
							China	60.4627
							China	63.8265
							China	63.0858
							China	61.8177
							China	58.9257
							China	64.6018
							Europe	58.5084
							China	61.4248
							China	54.1407
							China	64.432
							China	65.9753
							China	54.5686
							China	59.0346
							China	64.1185
							China	61.7795
							China	62.2442
							China	64.4518
							China	60.426
							China	59.6958
							China	57.7504
							China	63.4113
							China	57.0502
							China	55.5584
							China	66.0471
							Europe	60.7769
							China	55.1779
							China	67.126
							China	62.3339
							China	57.8299
							China	63.1229
							China	55.9821
							China	58.9758
							China	51.6962
							China	62.4151
							China	66.9055
							China	60.4321
							Europe	49.3123
							China	59.4869
							China	62.9215
							China	58.9935
							China	63.0086
							China	49.6754
							China	64.8133
							China	62.686
							China	62.8149
							China	66.4234
							China	57.141
							China	61.7201
							China	55.9148
							China	63.0852
							China	56.08
							China	57.0171
							China	63.0073
							China	63.5284
							China	61.6658
							China	58.4915
							China	59.5927
							China	56.0973
							China	60.4346
							China	55.6137
							China	69.7239
							China	61.8667
							China	55.9047
							Europe	55.5866
							China	52.0108
							China	66.2089
							China	62.9885
							China	61.9143
							China	62.3191
							China	58.5797
							China	62.0751
							China	60.5348
							China	57.4407
							China	58.0799
							China	57.4368
							China	68.3256
							China	62.6378
							China	56.4594
							China	66.549
							China	59.9406
							China	60.2923
							China	64.819
							US	58.776
							China	62.3457
							China	62.2574
							China	62.8459
							China	64.1704
							China	60.534
							China	66.2186
							China	59.9805
							China	65.2104
							China	62.063
							China	54.1554
							China	58.5211
							China	69.9041
							China	55.6849
							China	64.2242
							China	59.2
							China	63.6716
							China	60.7952
							China	60.5696
							China	58.7016
							China	54.5315
							China	60.0402
							China	55.5001
							China	54.643
							China	63.8556
							China	48.8888
							China	60.2963
							China	62.9317
							China	59.2514
							China	57.9285
							China	62.9221
							China	59.1181
							China	65.0816
							China	63.636
							China	66.1713
							China	61.3993
							China	61.8217
							China	59.1338
							China	60.8528
							US	63.5896
							China	60.3106
							China	68.129
							China	63.523
							China	66.4941
							China	56.8028
							China	60.6925
							China	59.8587
							China	60.9476
							China	59.5554
							US	52.13
							China	62.3037
							China	56.8436
							China	62.8421
							China	65.137
							China	54.1796
							China	58.5538
							China	63.0042
							China	56.8685
							China	65.6141
							China	60.803
							China	53.4313
							China	64.0342
							China	56.3882
							China	61.1014
							China	68.6358
							China	55.7656
							China	60.9209
							China	62.6177
							China	52.9615
							China	67.0963
							China	60.0632
							China	62.3415
							Europe	54.2757
							China	62.9114
							China	65.8813
							China	54.2938
							China	63.5538
							China	67.9795
							Europe	56.1796
							China	62.1127
							China	64.0898
							China	56.479
							China	58.912
							China	62.0774
							China	62.2645
							China	64.2411
							US	58.5422
							China	61.0148
							China	56.6141
							China	59.5471
							China	57.6465
							China	63.6596
							KR/JP	59.2142
							China	58.3544
							China	60.966
							China	60.5445
							China	58.1395
							China	66.7427
							China	60.0284
							China	54.4182
							China	68.1965
							China	62.5382
							China	64.9517
							China	55.9008
							China	65.6445
							China	55.1389
							China	62.9712
							China	63.4179
							China	60.4252
							China	61.9702
							China	55.5192
							China	65.2618
							China	64.3595
							China	61.7097
							China	51.9831
							China	59.8189
							China	65.57
							China	66.3853
							Europe	57.6904
							China	64.755
							China	57.4516
							China	65.9973
							China	54.4036
							KR/JP	58.2921
							China	63.4546
							China	53.0609
							China	60.8644
							China	58.0611
							China	57.6348
							China	65.0637
							China	62.4285
							China	58.7348
							China	64.0151
							China	61.5015
							China	64.648
							China	54.7198
							China	56.5506
							China	58.6317
							China	64.3012
							China	63.9552
							China	56.8799
							China	58.8399
							China	54.4764
							China	64.4351
							China	61.3148
							China	59.0261
							China	63.9833
							China	60.6969
							China	61.2625
							China	59.3208
							China	68.7018
							China	55.7743
							China	54.8941
							China	56.3599
							China	61.8109
							China	64.7795
							China	63.2008
							China	64.2037
							China	65.7312
							China	64.1971
							China	56.6302
							China	61.846
							China	60.1759
							China	65.1844
							China	61.3301
							China	61.8359
							China	57.9389
							China	57.5579
							China	55.8244
							China	58.9657
							China	62.7858
							China	66.2364
							China	51.5831
							China	66.579
							China	62.2876
							China	58.388
							China	59.6694
							China	66.644
							China	64.4122
							China	58.5407
							China	57.6121
							China	50.2364
							China	52.5897
							China	57.5906
							China	59.153
							China	58.4681
							China	55.462
							China	61.8159
							China	63.5042
							China	51.7424
							China	62.4611
							China	62.3447
							China	63.2112
							China	63.6701
							China	62.7541
							China	62.5978
							China	57.2664
							China	55.8357
							China	61.2632
							China	60.9605
							China	62.3579
							China	56.3229
							China	71.3261
							China	65.9844
							China	59.2757
							China	63.7909
							China	56.7987
							China	57.2378
							China	64.1777
							China	55.0992
							China	60.4171
							China	62.3356
							China	60.9019
							China	62.3688
							China	60.1025
							China	59.6585
							China	60.1648
							China	66.0285
							China	50.5136
							China	57.8792
							China	52.1533
							China	56.0506
							China	59.8688
							China	63.3872
							China	58.1128
							China	63.1559
							China	66.234
							China	63.4749
							China	54.7789
							China	60.6714
							China	61.9503
							China	54.1658
							China	49.879
							China	56.1392
							China	77.3914
							China	61.4998
							China	57.5282
							China	59.5584
							China	57.9336
							China	53.9763
							China	60.4906
							China	59.6234
							China	56.1229
							China	58.4157
							China	59.2621
							China	57.7752
							China	58.846
							China	63.5588
							China	66.8191
							China	61.0249
							China	65.684
							China	56.6481
							China	66.4894
							China	62.1875
							China	62.018
							China	65.3478
							China	55.891
							China	53.5081
							China	58.8755
							China	58.7457
							China	56.5034
							China	58.0749
							China	61.4559
							China	61.2969
							China	53.1077
							China	62.9266
							China	69.5844
							China	59.5242
							China	60.2766
							China	62.5307
							China	55.7232
							China	53.0174
							China	64.6606
							China	50.9907
							China	58.1384
							China	65.1041
							China	65.0169
							China	59.5345
							China	61.3542
							China	52.6233
							China	62.6704
							China	65.2759
							Europe	50.533
							Europe	57.4833
							China	64.1991
							China	65.8967
							China	62.7365
							China	67.2704
							China	65.2818
							China	58.5206
							China	59.3096
							China	58.6332
							China	60.6537
							China	63.3371
							China	58.8913
							China	55.3844
							China	57.6945
							China	65.1093
							China	62.9135
							China	64.216
							China	57.6425
							China	61.7669
							China	60.4987
							China	57.6514
							China	64.2837
							China	56.3946
							US	54.7008
							China	65.0218
							China	63.1841
							China	62.5974
							China	57.8967
							China	62.0241
							China	56.8532
							China	64.9247
							China	62.685
							China	57.72
							China	62.2784
							China	66.1098
							China	59.7037
							China	65.6648
							China	65.7192
							China	66.0843
							China	64.8109
							China	56.1778
							China	53.9796
							US	60.7776
							China	57.3754
							China	52.122
							China	61.034
							China	61.4213
							China	59.442
							China	62.3764
							China	60.5952
							China	64.1382
							China	63.4129
							China	50.5957
							China	63.6957
							China	56.3185
							China	68.7378
							China	58.1361
							China	61.2745
							China	58.484
							China	57.727
							China	66.4896
							China	62.7886
							China	61.646
							China	62.2299
							China	57.5445
							China	55.7381
							China	55.7492
							China	63.2876
							China	56.1462
							China	62.0989
							China	65.626
							China	65.9808
							Europe	54.451
							China	64.7763
							China	52.9447
							China	61.6799
							China	57.8207
							China	65.2992
							China	56.4357
							China	55.8223
							China	57.9295
							China	62.9629
							China	66.0581
							China	64.9573
							China	56.7617
							China	59.6627
							China	62.6089
							China	65.6753
							China	55.7723
							China	59.4242
							Europe	50.6293
							China	62.5051
							China	56.444
							China	65.247
							China	61.2671
							China	67.0223
							China	65.092
							China	60.9788
							China	65.9604
							China	58.2564
							China	63.1279
							China	54.9237
							China	57.0354
							China	65.7975
							China	58.4134
							China	63.6501
							China	64.9171
							China	64.3697
							Europe	50.9604
							China	54.6185
							China	53.9056
							China	55.8406
							China	54.4189
							China	66.5088
							China	62.459
							China	59.9709
							China	63.2925
							China	60.73
							China	63.2642
							China	54.8976
							China	57.1927
							China	62.3833
							China	62.8877
							China	62.0053
							China	64.8988
							China	58.4402
							China	57.9241
							China	60.7559
							China	63.349
							China	63.7385
							China	61.8297
							China	55.3646
							China	55.98
							China	52.1515
							Europe	58.3665
							China	64.0578
							China	56.945
							China	61.2711
							China	64.9026
							China	62.9199
							China	61.5682
							China	59.6956
							China	64.2245
							China	56.0957
							China	57.9204
							China	60.0688
							China	59.1102
							China	61.5031
							China	61.5441
							China	64.6869
							China	57.6691
							China	51.0645
							China	59.0858
							China	54.8039
							Europe	61.1143
							China	62.8853
							China	63.5902
							China	55.6166
							China	64.6542
							KR/JP	60.8048
							China	55.6118
							China	55.52
							China	59.8675
							China	65.5515
							China	62.3345
							China	56.9374
							China	62.7186
							China	62.1028
							China	64.3836
							China	64.1196
							China	59.4714
							China	57.26
							China	64.6035
							China	71.4184
							China	61.709
							China	63.9786
							China	58.2173
							China	57.3266
							China	65.4918
							China	55.5388
							China	66.724
							China	62.6983
							China	59.0833
							China	60.8568
							China	66.0256
							China	59.8221
							China	60.522
							China	60.7742
							China	64.0419
							China	59.1556
							China	52.1058
							China	63.5219
							China	57.5956
							China	54.7992
							China	60.3174
							China	64.0649
							China	51.6449
							China	56.8723
							China	54.3918
							China	62.0057
							China	59.8074
							China	55.2891
							China	62.2439
							China	64.5678
							China	57.4012
							China	63.3666
							China	59.5086
							China	55.9514
							China	57.2812
							China	55.9667
							China	61.5567
							China	68.3494
							China	62.6041
							China	51.6682
							China	63.3473
							China	58.3591
							China	64.6186
							China	58.8286
							China	64.7195
							China	62.7922
							China	62.9091
							China	56.7396
							China	61.5935
							China	63.8566
							China	54.7409
							China	59.7746
							China	58.6765
							China	49.6142
							China	69.7715
							China	59.7556
							China	62.3358
							China	60.954
							China	59.8272
							China	63.1262
							China	59.974
							China	61.0765
							China	62.0202
							China	66.8416
							China	57.6559
							China	49.6419
							China	58.8574
							China	58.3213
							China	57.4781
							China	59.1178
							China	59.6154
							Europe	55.8687
							China	62.6999
							China	65.9659
							Europe	53.933
							China	59.5014
							China	62.3376
							China	55.8033
							China	63.2366
							China	55.1698
							China	63.87
							China	58.8207
							Europe	56.2221
							China	61.4057
							China	65.2969
							China	62.5443
							China	65.0882
							China	54.0378
							Europe	51.9008
							China	58.5131
							China	60.0571
							China	60.1328
							China	57.1522
							Europe	56.6012
							China	50.0319
							China	59.2143
							China	66.0819
							China	57.8886
							China	56.396
							China	62.1672
							China	51.1528
							China	59.0633
							China	50.048
							China	67.0807
							China	52.0039
							China	63.263
							US	61.6639
							China	64.3438
							China	58.0018
							China	58.3474
							China	58.2543
							China	52.7288
							China	59.2101
							China	59.573
							China	68.4755
							China	63.6788
							China	64.3343
							China	69.543
							China	61.2232
							China	61.7048
							China	56.549
							China	61.1855
							US	59.3379
							China	53.7232
							China	61.0408
							China	62.2766
							China	65.3138
							China	57.5671
							China	54.7817
							China	60.4026
							China	60.9412
							China	58.3588
							China	61.3525
							China	63.8415
							China	59.5074
							China	53.9747
							China	62.3701
							China	58.2164
							China	60.3867
							China	57.0671
							China	56.2901
							China	51.4838
							China	56.475
							China	54.809
							China	58.7078
							China	58.6773
							China	53.6663
							China	72.7004
							China	63.6328
							China	61.7726
							China	63.603
							China	58.2116
							China	65.553
							China	51.5394
							US	58.1366
							China	61.2838
							China	61.2411
							China	57.2216
							China	63.4841
							China	58.3273
							China	61.2131
							China	56.1449
							US	57.4081
							China	62.6002
							China	73.4283
							China	67.0901
							China	58.2684
							China	56.0697
							US	61.4856
							China	53.0194
							China	66.338
							China	59.0815
							China	56.0985
							China	57.3242
							China	61.6335
							China	65.5586
							Europe	51.572
							China	55.0827
							China	65.5204
							China	60.0017
							China	55.3767
							China	64.23
							China	55.4745
							China	56.5811
							China	56.0835
							China	65.2987
							China	62.4672
							China	59.034
							China	58.2679
							China	61.5661
							China	57.6904
							China	65.5807
							China	62.4939
							China	56.2559
							China	64.4628
							China	61.6838
							China	57.2678
							China	64.7998
							China	66.3702
							China	55.3979
							China	55.4374
							China	54.0863
							China	64.7051
							China	56.7188
							US	60.4466
							China	57.8107
							China	64.7103
							China	56.9869
							China	55.8696
							China	59.8513
							China	53.0641
							China	62.0048
							China	58.0777
							China	57.2115
							China	64.6837
							China	54.9169
							China	64.1399
							China	65.1428
							China	60.6813
							China	64.1004
							China	66.7981
							China	65.0895
							China	65.1223
							China	64.9717
							China	59.6464
							China	55.3728
							China	62.2335
							China	64.7177
							China	58.7861
							China	67.9004
							China	64.6889
							China	59.0523
							China	66.8695
							China	56.074
							China	54.5337
							China	56.5989
							China	54.9386
							China	59.4912
							China	51.8719
							China	59.8158
							China	61.7293
							China	56.5094
							China	66.8394
							China	63.1382
							China	62.3267
							China	57.5102
							China	54.1733
							China	64.2695
							China	61.6289
							China	63.2756
							China	64.512
							China	64.3502
							China	66.4031
							China	56.6816
							US	59.8136
							China	54.665
							China	63.6548
							China	60.0877
							China	58.1177
							China	63.4602
							China	55.7435
							China	62.5151
							China	64.6099
							China	56.07
							Europe	55.8766
							China	67.2309
							China	63.3103
							China	51.9932
							China	63.6724
							China	62.7967
							China	50.8307
							China	62.2525
							China	57.3566
							China	58.7633
							Europe	60.5141
							China	69.5033
							China	66.5656
							China	57.3528
							China	65.8138
							China	57.0249
							China	60.1616
							China	60.6222
							China	59.5415
							China	63.6605
							China	64.364
							China	58.8659
							China	56.668
							China	63.9871
							China	57.5172
							China	63.3627
							China	67.2962
							China	62.32
							China	55.4233
							China	62.6139
							China	62.9626
							China	50.4456
							China	66.1538
							China	60.8051
							China	57.0097
							China	61.423
							China	59.2124
							China	52.3771
							China	58.8762
							China	63.8892
							China	67.2909
							China	63.4314
							China	61.4273
							China	53.9456
							China	55.6675
							China	63.7193
							China	55.6349
							China	61.2486
							China	61.5575
							China	60.603
							China	53.274
							China	56.9586
							China	66.17
							China	69.6311
							China	62.4913
							China	58.4535
							China	66.4393
							China	64.4138
							China	59.0834
							China	65.5877
							China	57.4026
							China	63.5567
							China	62.7154
							China	63.939
							China	57.0167
							China	60.3207
							China	53.9225
							China	62.2108
							China	58.081
							Europe	57.5935
							China	61.5534
							China	60.6413
							China	63.1885
							China	54.118
							China	54.6166
							China	65.1161
							China	57.1226
							China	58.1761
							China	61.8305
							China	57.284
							China	54.7797
							China	61.6807
							China	54.8378
							China	52.3526
							China	65.8701
							US	59.5877
							China	68.081
							China	67.204
							China	58.2686
							China	63.5566
							China	56.4845
							China	61.5552
							China	62.6115
							Europe	62.4302
							China	66.3167
							China	65.1342
							China	58.3889
							China	59.0815
							China	61.5722
							China	65.784
							China	60.5986
							China	60.6796
							China	55.1101
							China	60.4189
							China	52.3501
							China	63.9811
							China	62.7443
							China	65.004
							China	49.7356
							US	54.9754
							China	61.5604
							China	63.2082
							China	55.257
							China	55.3843
							China	60.0345
							Europe	50.7803
							China	58.8636
							China	61.2396
							China	65.8758
							China	62.428
							China	61.0239
							China	62.0542
							China	60.0766
							China	63.682
							China	67.1109
							China	55.3291
							China	60.0577
							China	64.289
							China	65.7047
							China	64.6407
							China	53.2579
							China	56.0612
							China	64.5382
							China	64.2254
							China	64.0002
							China	56.5748
							China	67.1279
							China	62.507
							China	62.6475
							China	65.8889
							China	63.4715
							China	55.2024
							China	63.9742
							China	61.1726
							China	60.493
							China	59.5976
							China	53.74
							China	59.8199
							China	65.4898
							China	67.0921
							China	59.5689
							China	57.4574
							China	60.8247
							China	61.3509
							China	55.905
							China	63.1824
							China	55.1415
							China	63.5708
							China	61.3091
							China	54.3912
							China	59.0639
							China	69.3284
							China	60.0387
							China	61.6757
							China	56.3615
							China	64.0021
							China	69.263
							US	63.5132
							China	64.8041
							China	62.7948
							China	58.7641
							China	63.8573
							China	59.5241
							China	60.0048
							China	58.8083
							China	64.5024
							China	70.9121
							China	62.5619
							China	59.0763
							China	57.2472
							China	58.2465
							China	61.2002
							China	58.7575
							China	62.9985
							Europe	62.0562
							China	64.5012
							China	62.1266
							China	62.7935
							China	61.4189
							China	66.0072
							China	56.0617
							China	62.0579
							China	65.3018
							China	62.743
							China	58.4829
							China	69.2841
							China	57.3823
							China	62.5049
							China	62.8794
							China	66.4678
							China	65.1366
							China	65.8917
							China	66.1238
							China	62.123
							China	56.0978
							China	63.4597
							China	61.8178
							China	60.0858
							China	60.6865
							China	54.7911
							China	55.3333
							China	62.0904
							China	57.0556
							China	65.5129
							Europe	56.2071
							China	58.7341
							China	68.6843
							China	58.6239
							China	66.4315
							China	63.5972
							China	61.302
							China	61.4408
							China	59.767
							China	66.9717
							China	58.7323
							Europe	57.301
							China	55.6557
							China	65.182
							China	59.2014
							China	56.9895
							China	63.7909
							China	63.6947
							China	65.7685
							China	65.2709
							China	49.3167
							China	61.4193
							China	54.7081
							China	63.6204
							China	59.996
							China	61.2114
							China	59.408
							China	52.1336
							China	58.9784
							China	61.7302
							China	62.3158
							China	66.1435
							China	63.0053
							China	65.2745
							China	67.3067
							China	63.1814
							China	61.9015
							China	63.992
							China	64.341
							China	60.4181
							China	67.5436
							China	55.6967
							China	60.5386
							China	64.9499
							China	51.625
							China	63.9136
							China	56.5842
							China	65.0896
							China	55.4838
							China	60.3628
							China	64.413
							China	58.0537
							China	64.0226
							China	58.3265
							China	59.9178
							China	65.2156
							China	61.6143
							China	64.7175
							China	56.0211
							China	67.2249
							China	63.7041
							China	61.991
							China	67.4169
							China	60.5251
							China	57.3971
							China	56.0511
							China	55.3903
							China	63.7086
							China	58.2253
							China	61.4769
							China	66.6339
							Europe	53.2682
							China	49.2116
							China	68.4867
							China	66.3405
							China	55.126
							China	65.2393
							China	64.0581
							China	62.9078
							China	54.5748
							China	59.5827
							China	57.61
							China	59.1468
							China	69.7647
							China	65.7253
							China	60.5708
							China	65.937
							China	64.2472
							China	62.0391
							China	61.7505
							China	55.9312
							China	58.8322
							China	66.1082
							China	61.3064
							China	58.017
							China	66.5533
							China	55.1863
							US	50.7677
							China	66.6296
							China	65.6504
							China	59.6417
							China	56.8935
							China	63.6468
							China	63.6346
							China	60.2641
							China	57.6186
							China	63.7479
							China	59.8309
							China	61.2294
							China	59.0908
							China	64.2495
							Europe	59.5131
							Europe	55.7487
							China	61.7994
							China	63.0288
							China	60.4464
							China	63.2124
							China	66.0826
							China	60.5274
							China	57.589
							China	62.9978
							China	65.8277
							China	55.8703
							China	61.2367
							China	53.9825
							China	62.9403
							China	62.9959
							China	54.7715
							China	57.4944
							China	65.9807
							China	62.3749
							China	57.0069
							China	60.036
							China	60.1966
							China	65.0184
							China	63.793
							China	63.7315
							China	70.1907
							China	55.2181
							China	53.8367
							China	56.9887
							China	54.7107
							China	54.9741
							US	61.0911
							China	54.9529
							China	59.2666
							China	60.294
							China	54.2923
							China	63.5975
							China	62.906
							China	54.9844
							China	66.0864
							China	61.7403
							China	60.4558
							China	56.1716
							China	63.258
							China	57.7721
							China	69.0708
							China	66.0975
							China	61.5774
							China	63.2253
							China	61.1257
							China	58.0714
							China	65.1523
							China	61.8783
							China	55.3213
							China	66.5656
							Europe	47.1523
							China	53.377
							China	62.468
							Europe	58.077
							China	63.1127
							China	55.5736
							China	62.7896
							China	54.8628
							China	58.8874
							US	63.0051
							China	63.0411
							China	61.3084
							China	51.933
							China	60.7706
							China	65.1298
							China	56.1231
							China	50.5507
							China	50.1509
							China	56.9913
							China	68.7006
							China	65.6589
							China	67.7048
							China	72.1066
							China	61.1192
							China	60.3734
							China	63.1142
							China	61.7574
							China	67.896
							China	62.271
							China	59.9644
							China	56.8384
							China	59.6407
							China	56.9476
							China	59.6361
							China	59.0362
							China	58.8392
							China	64.0597
							China	61.958
							China	60.5579
							China	69.8214
							China	63.9531
							China	58.013
							China	62.3037
							Europe	48.3188
							China	62.7273
							China	62.9333
							China	62.5903
							China	67.71
							China	66.9308
							China	58.2607
							China	58.6436
							China	61.5509
							China	64.5797
							China	55.2257
							China	63.4463
							China	58.4822
							China	65.21
							China	59.6649
							China	61.4219
							China	65.1543
							China	58.6884
							China	67.8351
							China	57.3427
							China	59.3267
							China	64.7093
							China	51.6056
							China	62.0641
							China	57.0915
							China	59.7313
							China	57.014
							China	62.8499
							China	67.3825
							Europe	56.0061
							China	58.1269
							China	60.5806
							China	62.5442
							China	65.6348
							China	61.0731
							China	64.5952
							China	63.0239
							China	68.3155
							China	67.3194
							China	56.8295
							China	54.3941
							China	59.1307
							China	66.7816
							Europe	61.99
							China	60.4041
							China	55.6374
							China	61.129
							China	60.0719
							China	63.8845
							China	62.9158
							China	49.9464
							China	62.6207
							China	63.113
							Europe	52.7718
							China	59.063
							China	62.0354
							China	60.7238
							China	64.307
							China	63.906
							China	54.7361
							China	69.2165
							China	65.0388
							China	64.2413
							China	56.2062
							China	56.9345
							China	60.4693
							China	57.8974
							China	62.5258
							China	67.2087
							China	70.5676
							China	61.5407
							China	67.2466
							China	61.2516
							China	60.4478
							China	61.9286
							China	64.6387
							China	64.7567
							China	61.0548
							China	60.7402
							China	56.6151
							China	52.5593
							China	65.2319
							China	66.068
							China	58.5828
							China	65.4467
							China	64.6611
							China	58.7414
							China	62.8072
							China	58.4797
							Europe	52.1452
							China	66.9815
							China	53.1555
							China	61.2611
							China	65.0421
							China	54.688
							China	59.0179
							China	55.3496
							China	54.3885
							Europe	62.8357
							Europe	60.4894
							China	60.0496
							China	64.1889
							China	58.0562
							China	62.8354
							China	56.8403
							China	52.5823
							China	56.9178
							China	60.4482
							China	63.3102
							China	64.3289
							China	67.5535
							China	61.9113
							China	65.7121
							China	54.9594
							China	65.6001
							China	61.7085
							China	67.9601
							China	56.2609
							China	64.9559
							China	62.5667
							China	48.5173
							China	62.0648
							China	64.9928
							China	63.6526
							China	62.7265
							China	63.5312
							China	63.316
							China	59.8991
							China	60.9986
							China	60.5409
							China	62.2194
							Europe	47.7603
							China	66.3297
							China	63.7883
							China	62.5848
							US	54.1539
							Europe	50.2495
							China	68.1201
							China	55.1045
							China	60.7851
							China	59.8446
							China	56.9391
							China	60.4118
							China	62.0562
							China	55.1649
							China	65.3653
							China	57.8967
							China	65.0939
							China	59.2244
							China	55.1993
							China	59.8869
							China	63.0847
							China	55.5213
							China	65.8485
							China	61.8357
							China	63.2683
							China	55.9744
							China	59.7939
							China	67.5847
							China	59.2389
							China	51.8165
[truncated: 9,310 more rows]

[truncated: 1 more sheets: SI Figure 9]
